# Supplementary material for: An in-depth examination of the fuzzy fractional cancer tumor model and its numerical solution by implicit finite difference method
Source: PLoS One. 2024 Dec 20;19(12):e0303891. doi: 10.1371/journal.pone.0303891 (PMC11661611; doi:10.1371/journal.pone.0303891)
Supplement: S3 File — (NB) [file pone.0303891.s003.nb]

(* Content-type: application/vnd.wolfram.mathematica *)

(*** Wolfram Notebook File ***)
(* http://www.wolfram.com/nb *)

(* CreatedBy='Mathematica 10.3' *)

(*CacheID: 234*)
(* Internal cache information:
NotebookFileLineBreakTest
NotebookFileLineBreakTest
NotebookDataPosition[       158,          7]
NotebookDataLength[   1147804,      18381]
NotebookOptionsPosition[   1119944,      17986]
NotebookOutlinePosition[   1120292,      18001]
CellTagsIndexPosition[   1120249,      17998]
WindowFrame->Normal*)

(* Beginning of Notebook Content *)
Notebook[{
Cell[BoxData[" "], "Input",
 CellChangeTimes->{
  3.6982891587701073`*^9},ExpressionUUID->"b4ccffc0-469b-4247-abe6-\
864aa8e93524"],

Cell[CellGroupData[{

Cell[BoxData[{"\"\<code for FTCS caputo def\>\"", "\[IndentingNewLine]", 
 RowBox[{
  RowBox[{"Clear", "[", 
   RowBox[{
   "u", ",", "i", ",", "j", ",", "k", ",", "h", ",", "a", ",", "b", ",", "c", 
    ",", "w", ",", "m", ",", "p", ",", "\[Xi]", ",", "s"}], "]"}], 
  ";"}], "\[IndentingNewLine]", 
 RowBox[{
  RowBox[{
   RowBox[{"\[Alpha]", "=", "1"}], ";", 
   RowBox[{"\[Beta]", "=", "0"}], ";", 
   RowBox[{"r", "=", "0.7"}], ";", " ", 
   RowBox[{"h", "=", "0.5"}], ";", " ", 
   RowBox[{"q", "=", "0.01"}], ";", " ", 
   RowBox[{"s", "=", 
    RowBox[{
     RowBox[{"(", 
      RowBox[{
       SuperscriptBox["q", "\[Alpha]"], "*", 
       RowBox[{"Gamma", "[", 
        RowBox[{"2", "-", "\[Alpha]"}], "]"}]}], ")"}], "/", 
     RowBox[{"(", 
      RowBox[{"h", "^", "2"}], ")"}]}]}], ";", " ", 
   RowBox[{
    RowBox[{"u", "[", 
     RowBox[{"0", ",", "0"}], "]"}], "=", "0"}], ";"}], 
  "\[IndentingNewLine]"}], "\[IndentingNewLine]", 
 RowBox[{
  RowBox[{"For", "[", 
   RowBox[{
    RowBox[{"j", "=", 
     RowBox[{"-", "1"}]}], ",", 
    RowBox[{"j", "<", "0"}], ",", 
    RowBox[{
     RowBox[{"j", "++"}], ";", 
     RowBox[{"For", "[", 
      RowBox[{
       RowBox[{"i", "=", "0"}], ",", 
       RowBox[{"i", "\[LessEqual]", " ", "10"}], ",", 
       RowBox[{
        RowBox[{"i", "++"}], ";", 
        RowBox[{
         RowBox[{"u", "[", 
          RowBox[{"0", ",", "j_"}], "]"}], ":=", "0"}], ";", 
        RowBox[{
         RowBox[{"u", "[", 
          RowBox[{"i_", ",", "0"}], "]"}], ":=", 
         RowBox[{
          RowBox[{"(", 
           RowBox[{"1.25", "-", 
            RowBox[{"0.25", "r"}]}], ")"}], "*", 
          RowBox[{"Exp", "[", 
           RowBox[{"(", 
            RowBox[{
             RowBox[{"-", "i"}], "*", "h"}], ")"}], "]"}]}]}], ";", " ", 
        RowBox[{
         RowBox[{"u", "[", 
          RowBox[{"10", ",", "j_"}], "]"}], ":=", "0"}]}], ",", 
       RowBox[{"Print", "[", 
        RowBox[{
        "i", ",", "\"\<   \>\"", ",", "j", ",", "\"\<           \>\"", ",", 
         RowBox[{"u", "[", 
          RowBox[{"i", ",", "j"}], "]"}]}], "]"}]}], "]"}]}]}], "]"}], 
  ";"}]}], "Input",
 CellChangeTimes->{{3.6772816277980433`*^9, 3.6772816831034393`*^9}, {
   3.6772821339473486`*^9, 3.677282463564604*^9}, {3.6772825934364157`*^9, 
   3.677282924364414*^9}, {3.6772830282537265`*^9, 3.6772830295975127`*^9}, {
   3.677283077257575*^9, 3.6772831099347076`*^9}, {3.6772831412634945`*^9, 
   3.677283196909294*^9}, {3.6772832682710924`*^9, 3.6772833855022383`*^9}, {
   3.6772834261435766`*^9, 3.6772834695529556`*^9}, 3.6772835140786023`*^9, 
   3.677283635680626*^9, {3.6772837231667066`*^9, 3.677283730990135*^9}, {
   3.677312345940503*^9, 3.67731235022176*^9}, {3.68014556552067*^9, 
   3.680145656256334*^9}, {3.680573279818695*^9, 3.680573282443699*^9}, {
   3.6805733694080954`*^9, 3.680573376369928*^9}, {3.680573810497523*^9, 
   3.6805738356489534`*^9}, {3.6805739305623536`*^9, 3.680573931585412*^9}, 
   3.6813062757402835`*^9, 3.6813064164334183`*^9, {3.681306493673438*^9, 
   3.6813064971890693`*^9}, {3.6813065955903015`*^9, 3.68130661475221*^9}, 
   3.6821306668227262`*^9, {3.6821318696772785`*^9, 3.68213187199637*^9}, {
   3.6821320238530407`*^9, 3.682132024177843*^9}, {3.682153908044183*^9, 
   3.682153908915293*^9}, {3.6821541949165373`*^9, 3.6821541956354704`*^9}, {
   3.6821543572377377`*^9, 3.682154361699579*^9}, {3.682154824212705*^9, 
   3.682154829203539*^9}, {3.682155507099909*^9, 3.6821555074046535`*^9}, {
   3.6982897379771743`*^9, 3.6982897456439676`*^9}, {3.6985914206019936`*^9, 
   3.6985914385326667`*^9}, {3.6985914789019375`*^9, 3.698591507563631*^9}, {
   3.6985916006890497`*^9, 3.6985916225770397`*^9}, {3.699804222317224*^9, 
   3.699804223047818*^9}, {3.6998044495317707`*^9, 3.6998044518975763`*^9}, {
   3.6998065353583727`*^9, 3.6998065375321517`*^9}, {3.6998071453586035`*^9, 
   3.699807146461245*^9}, 3.699807333454421*^9, 3.7002241669994965`*^9, {
   3.7030507110565395`*^9, 3.703050727485632*^9}, 3.703050944431676*^9, {
   3.7030511633755503`*^9, 3.7030511637580986`*^9}, {3.703051215151129*^9, 
   3.703051217054369*^9}, {3.7030513492466164`*^9, 3.703051349918202*^9}, {
   3.703051517983072*^9, 3.703051518158094*^9}, {3.7136364182578945`*^9, 
   3.7136364203321047`*^9}, {3.7136378076592436`*^9, 3.713637812418317*^9}, {
   3.7136378776245604`*^9, 3.7136378833358574`*^9}, 3.7180456074312887`*^9, 
   3.7181718581276875`*^9, 3.7181744780574813`*^9, {3.718278987647157*^9, 
   3.7182789878866873`*^9}, {3.718279050446623*^9, 3.7182790510867043`*^9}, {
   3.7182791100317*^9, 3.71827911050976*^9}, {3.718279162431899*^9, 
   3.7182791630219727`*^9}, 3.7335520502624865`*^9, {3.7477259275377674`*^9, 
   3.747725927760765*^9}, 3.747725989890053*^9, 3.74772603630652*^9, 
   3.7477261124816465`*^9, 3.7488974947401066`*^9, {3.74889800079778*^9, 
   3.7488980303534517`*^9}, {3.748898062242099*^9, 3.7488980661290555`*^9}, {
   3.7488981193464622`*^9, 3.748898119857458*^9}, {3.8678548812673664`*^9, 
   3.867854908018896*^9}, {3.8678549792499704`*^9, 3.8678549801410217`*^9}, {
   3.867855179846444*^9, 3.867855192401162*^9}, 3.8678552488243895`*^9, {
   3.8678552990882645`*^9, 3.867855306048662*^9}, {3.8678556905776434`*^9, 
   3.8678557256796513`*^9}, {3.868558033090999*^9, 3.868558045203692*^9}, 
   3.8685581231691513`*^9, 3.8685587275047174`*^9, 3.8685587837169323`*^9, 
   3.868783052730569*^9, 3.868783229315669*^9, {3.868783337296845*^9, 
   3.8687833546518373`*^9}, {3.8687833979023113`*^9, 3.868783409312964*^9}, {
   3.8687835507570543`*^9, 3.8687835522701406`*^9}, {3.868783591563388*^9, 
   3.868783606305231*^9}, {3.8687837929649076`*^9, 3.868783794677006*^9}, 
   3.8687863353593245`*^9, 3.8687864778084717`*^9, 3.868898215030722*^9, {
   3.868898400285318*^9, 3.8688984184433565`*^9}, {3.8688985384162188`*^9, 
   3.8688985390922575`*^9}, 3.8688986987553897`*^9, {3.8688988558403745`*^9, 
   3.868898856336403*^9}, 3.868899018948704*^9, {3.8688991918715944`*^9, 
   3.868899198454971*^9}, 3.8688993268703156`*^9, {3.8692939758460417`*^9, 
   3.869293984533539*^9}, {3.8692940209826236`*^9, 3.869294042705866*^9}, 
   3.8692941481948996`*^9, {3.8692942551560173`*^9, 3.869294257163132*^9}, {
   3.8692944097018566`*^9, 3.869294410236888*^9}, 3.8692947288661118`*^9, 
   3.8692948980567894`*^9, 3.8692951963788524`*^9, {3.8692953116544456`*^9, 
   3.869295317711792*^9}, {3.8692954325853624`*^9, 3.869295437299632*^9}, 
   3.8692954921177673`*^9, 3.8692955664740205`*^9, 3.8692956342908993`*^9, {
   3.8692959836838837`*^9, 3.869295984237915*^9}, 3.8692961647742414`*^9, 
   3.869296309706531*^9, 3.8692964630142994`*^9, {3.869296674512397*^9, 
   3.8692966779755945`*^9}, {3.869296942617731*^9, 3.8692969432827697`*^9}, 
   3.869297062209572*^9, 3.86929720326764*^9, 3.869297332057006*^9, {
   3.869299256906101*^9, 3.8692992802684374`*^9}, {3.8692996081101885`*^9, 
   3.869299608702223*^9}, 3.8692998685370846`*^9, 3.8693001411716785`*^9, {
   3.8693004388107023`*^9, 3.869300440205782*^9}, {3.8694087627498183`*^9, 
   3.8694087669830604`*^9}, {3.8694088276925325`*^9, 
   3.8694088378451138`*^9}, {3.8694088768693457`*^9, 3.869408879964523*^9}, {
   3.8694090467740636`*^9, 3.869409089122486*^9}, {3.8694091208803024`*^9, 
   3.869409125838586*^9}, {3.8694110882478294`*^9, 3.869411098766431*^9}, 
   3.8694115260028677`*^9, {3.869411562320945*^9, 3.8694115780848465`*^9}, 
   3.8694117469695063`*^9, 3.8694119245586634`*^9, 3.869412123199025*^9, 
   3.869412449090665*^9, 3.869412488903942*^9, {3.8699168547093596`*^9, 
   3.869916859545368*^9}, 3.884111835227893*^9, 3.8841118851847506`*^9, 
   3.8841119404129095`*^9, 3.8841133442342033`*^9, {3.8841143956183395`*^9, 
   3.8841144050508785`*^9}, {3.884114440109884*^9, 3.8841144966751194`*^9}, {
   3.884114991596427*^9, 3.8841149973817577`*^9}, {3.904641497726059*^9, 
   3.904641508963079*^9}, 3.9046593594794292`*^9, 3.9046605705745087`*^9, {
   3.9046606336716275`*^9, 3.9046606366512327`*^9}, 3.9046607025739527`*^9, 
   3.9046608370161963`*^9, 3.9046609110483265`*^9, {3.904660969061229*^9, 
   3.9046609777504444`*^9}, 3.904661039211953*^9, 3.904661165284581*^9, 
   3.9046613634877357`*^9, 3.9046614329988585`*^9, 3.9046615183086147`*^9, {
   3.9046615805177264`*^9, 3.904661592280147*^9}, 3.9046626614820585`*^9, {
   3.9046626951851177`*^9, 3.904662713017949*^9}, {3.9046630900010214`*^9, 
   3.9046630904690223`*^9}, {3.90466317940158*^9, 3.904663179853981*^9}, {
   3.904663229766469*^9, 3.904663259760722*^9}, {3.904663326889041*^9, 
   3.9046633369510584`*^9}, {3.9046634051655817`*^9, 
   3.9046634058851833`*^9}, {3.9046634692352953`*^9, 3.904663469640896*^9}, 
   3.904663507621363*^9, {3.90466355095464*^9, 3.9046635515630407`*^9}, {
   3.9046636362302046`*^9, 3.9046636590246468`*^9}, {3.9046638224649396`*^9, 
   3.9046638455287805`*^9}, 3.904664001663459*^9, {3.904664045895537*^9, 
   3.9046640583287587`*^9}, {3.9046641103516517`*^9, 3.9046641113812532`*^9}, 
   3.904664152260127*^9, {3.904664193658208*^9, 3.9046641947970095`*^9}, 
   3.904664235152082*^9, {3.904664289471179*^9, 3.9046642926691847`*^9}, {
   3.9046643428780775`*^9, 3.904664346871685*^9}, {3.9046655153469906`*^9, 
   3.9046655215764017`*^9}, {3.9046655601728735`*^9, 3.9046655605472746`*^9}, 
   3.904665621133794*^9, 3.904665681028713*^9, 3.904665721095584*^9, {
   3.9046657525846596`*^9, 3.904665783465144*^9}, {3.9046673883405037`*^9, 
   3.9046674471596766`*^9}, {3.9046688180587378`*^9, 3.904668830955167*^9}, 
   3.904668925145533*^9, {3.905963901890718*^9, 3.9059639059849524`*^9}, 
   3.905963994651024*^9, 3.905964106105398*^9, 3.9059641735452557`*^9, {
   3.90596431225819*^9, 3.905964324187872*^9}, {3.9059644573524885`*^9, 
   3.905964487510214*^9}, {3.9059645570051885`*^9, 3.9059645573852105`*^9}, {
   3.9059646755279675`*^9, 3.9059646800702276`*^9}, {3.905964766288159*^9, 
   3.9059647741366076`*^9}, {3.905964848888883*^9, 3.9059648642257605`*^9}, 
   3.905964922133073*^9, 3.905964977636247*^9, {3.906036758921212*^9, 
   3.906036767700714*^9}, {3.906036848983363*^9, 3.906036849747407*^9}, 
   3.9060369211374903`*^9, 3.90603698302103*^9, 3.906037028881653*^9, {
   3.906040980890436*^9, 3.9060409976030655`*^9}, 3.9060410939524384`*^9, 
   3.9060411806651974`*^9, 3.906041218307068*^9, 3.9060412663771534`*^9, {
   3.9060413241238556`*^9, 3.9060413310502677`*^9}, 3.9060414050213995`*^9, 
   3.9060414482560754`*^9, 3.90604150694578*^9, 3.9060415410820403`*^9, {
   3.906041613134968*^9, 3.9060416179291763`*^9}, 3.9060416939433208`*^9, 
   3.906041732890792*^9, 3.906041790873494*^9, 
   3.906041846573597*^9},ExpressionUUID->"fc81d656-3c8e-4d3a-ba89-\
e1fca75fbb01"],

Cell[BoxData["\<\"code for FTCS caputo def\"\>"], "Output",
 CellChangeTimes->{{3.6805738255293784`*^9, 3.6805738380890923`*^9}, 
   3.6805739811772337`*^9, 3.6813062859590507`*^9, 3.6813064184001784`*^9, 
   3.681306545613784*^9, 3.6813066203772235`*^9, 3.6821311137021894`*^9, 
   3.682131900368513*^9, 3.6821320268450017`*^9, {3.68215396962321*^9, 
   3.6821539744573917`*^9}, 3.6821541989364405`*^9, 3.6821543635492086`*^9, 
   3.682154831948797*^9, 3.6821555105134716`*^9, {3.6985915200084352`*^9, 
   3.698591541112235*^9}, 3.698591692360834*^9, 3.698591725781357*^9, 
   3.6985918873267593`*^9, 3.6990054825988026`*^9, 3.699006966672596*^9, 
   3.6998043212170153`*^9, 3.6998044832456384`*^9, 3.6998065607406435`*^9, 
   3.6998071798535566`*^9, 3.6998073443918524`*^9, 3.7002241790565424`*^9, 
   3.703050746721073*^9, 3.703050946709465*^9, 3.703051166583957*^9, 
   3.703051225664957*^9, 3.7030513620082297`*^9, 3.7030515236558037`*^9, 
   3.7136364456232896`*^9, 3.7136371490194125`*^9, 3.713637323912881*^9, 
   3.7136375165426273`*^9, 3.7136378208778563`*^9, 3.7136378990956726`*^9, 
   3.718045616000369*^9, 3.718045717086213*^9, 3.7181718608877907`*^9, 
   3.7181744985938587`*^9, 3.718278886551859*^9, 3.7182789989891195`*^9, 
   3.718279059476762*^9, 3.7182791196649137`*^9, 3.7182791717425723`*^9, 
   3.7335520787644186`*^9, 3.7335521302112727`*^9, 3.7335521837614527`*^9, 
   3.733552265088798*^9, 3.747724650282796*^9, 3.747725936355668*^9, 
   3.7477259994609437`*^9, 3.7477260555292997`*^9, 3.7477261218515387`*^9, 
   3.7488974569370112`*^9, 3.748897522812794*^9, 3.748897646569048*^9, 
   3.7488977384870253`*^9, {3.748898009074689*^9, 3.7488980323274307`*^9}, 
   3.7488980734089737`*^9, 3.748898127429374*^9, 3.8678540857288637`*^9, 
   3.8678550097037125`*^9, 3.8678551532589235`*^9, 3.8678552747388716`*^9, 
   3.867855332178157*^9, 3.8678556940068398`*^9, 3.8678557301789083`*^9, 
   3.867855839502161*^9, 3.868472291872161*^9, 3.8685551462468815`*^9, 
   3.8685580840219126`*^9, 3.868558149406652*^9, 3.868558306346628*^9, 
   3.868558421143194*^9, 3.8685587306668983`*^9, 3.8685588073212824`*^9, 
   3.868783199072939*^9, 3.868783299692694*^9, 3.8687833570299735`*^9, 
   3.868783423459773*^9, 3.8687835571784215`*^9, 3.8687835940625315`*^9, 
   3.8687836376970267`*^9, 3.8687837149474454`*^9, 3.868783798708236*^9, 
   3.8687841390547028`*^9, 3.8687863710343647`*^9, 3.868786512232441*^9, 
   3.868786726178678*^9, 3.868786788606249*^9, 3.8688982364269457`*^9, 
   3.8688985753913336`*^9, 3.8688987014815454`*^9, 3.8688988772936015`*^9, 
   3.8688990402489223`*^9, 3.868899201374138*^9, 3.8688993357398233`*^9, 
   3.869294064749127*^9, 3.8692942949852953`*^9, 3.8692944124060116`*^9, 
   3.8692945984966555`*^9, 3.8692947624870353`*^9, 3.8692949232192287`*^9, 
   3.8692951996520395`*^9, 3.8692953596761923`*^9, 3.8692954753988113`*^9, 
   3.8692955501530867`*^9, 3.8692955899203615`*^9, 3.869295663271557*^9, 
   3.8692960136885996`*^9, 3.869296171081602*^9, 3.8692963315167785`*^9, 
   3.8692964854485826`*^9, 3.869296712906593*^9, 3.869296948171049*^9, 
   3.869297087835037*^9, 3.869297228472081*^9, 3.8692973578164797`*^9, 
   3.8692993037367797`*^9, 3.8692996310024986`*^9, 3.86929989048234*^9, 
   3.8693001625789027`*^9, 3.8693004628030744`*^9, 3.86940927626919*^9, 
   3.869411129272176*^9, 3.8694115480871305`*^9, 3.869411598167995*^9, 
   3.869411769404789*^9, 3.86941194600889*^9, 3.8694121437492003`*^9, 
   3.869412451438799*^9, 3.8694124965023766`*^9, 3.8840995524687185`*^9, 
   3.8840997232044835`*^9, 3.8840997761065097`*^9, 3.884099818301923*^9, 
   3.884100004418568*^9, {3.8841000596817293`*^9, 3.884100101296109*^9}, {
   3.884111331616088*^9, 3.8841113709613385`*^9}, 3.884111402329133*^9, 
   3.884111494399399*^9, {3.8841118396901484`*^9, 3.8841118874258785`*^9}, 
   3.884111943602092*^9, 3.884112512904654*^9, {3.8841136021369543`*^9, 
   3.8841136241882157`*^9}, 3.884113686236765*^9, 3.884113766629363*^9, 
   3.884113796670081*^9, 3.8841138526072807`*^9, 3.8841139088504972`*^9, 
   3.8841139929683084`*^9, 3.8841140681086063`*^9, 3.884114408279063*^9, {
   3.8841144452771797`*^9, 3.88411449913126*^9}, 3.884114904287433*^9, 
   3.8841149991378584`*^9, 3.904659237773813*^9, 3.9046593616946325`*^9, 
   3.9046605848971357`*^9, 3.904660638946838*^9, 3.9046607046175566`*^9, 
   3.9046608548470273`*^9, 3.9046610048244925`*^9, 3.904661044874763*^9, 
   3.9046610968842583`*^9, 3.9046611826318116`*^9, 3.904661378510562*^9, 
   3.904661457589502*^9, 3.9046615402928553`*^9, 3.904661620599197*^9, 
   3.9046626725424776`*^9, 3.904662715014753*^9, 3.904663116757469*^9, 
   3.9046631989046144`*^9, {3.904663239859687*^9, 3.9046632689511385`*^9}, 
   3.9046633537416887`*^9, 3.904663418216205*^9, 3.904663576863686*^9, 
   3.9046636442670207`*^9, 3.9046636938277082`*^9, {3.904663802161903*^9, 
   3.9046638287431507`*^9}, {3.9046639800460196`*^9, 3.9046640054552655`*^9}, 
   3.904664060684363*^9, {3.9046641362858973`*^9, 3.9046641629325457`*^9}, 
   3.904664209169036*^9, 3.904664249789908*^9, 3.90466431037022*^9, 
   3.9046643560303016`*^9, 3.9046655238852053`*^9, 3.904665583479315*^9, 
   3.9046656433592463`*^9, 3.90466569051653*^9, 3.904665723608188*^9, 
   3.9046658148417997`*^9, {3.9046674072295637`*^9, 3.9046674568623114`*^9}, 
   3.9046689365415535`*^9, 3.905963944278143*^9, 3.905964024513732*^9, 
   3.905964123626401*^9, 3.9059641854579372`*^9, 3.9059643357835355`*^9, 
   3.9059644593066006`*^9, 3.905964499770915*^9, 3.9059645729400997`*^9, 
   3.905964694375046*^9, 3.9059648020572047`*^9, 3.9059648722742205`*^9, 
   3.9059649297005053`*^9, 3.905964985669707*^9, 3.9060367803464375`*^9, 
   3.90603685941096*^9, 3.9060369230626*^9, 3.9060369848951373`*^9, 
   3.9060370307727613`*^9, 3.9060410531191664`*^9, 3.906041104966058*^9, 
   3.906041183192402*^9, 3.906041227767685*^9, 3.9060412682335567`*^9, 
   3.906041333593072*^9, 3.906041416191019*^9, 3.906041457176692*^9, 
   3.9060415090673833`*^9, 3.9060415544718647`*^9, 3.9060416480110292`*^9, 
   3.9060416961741247`*^9, 3.9060417390558023`*^9, 3.9060418020073147`*^9, 
   3.9060418485236*^9},ExpressionUUID->"a9d59532-719b-426a-baf2-f5b4e3317949"],

Cell[CellGroupData[{

Cell[BoxData[
 InterpretationBox[
  RowBox[{
  "0", "\[InvisibleSpace]", "\<\"   \"\>", "\[InvisibleSpace]", "0", 
   "\[InvisibleSpace]", "\<\"           \"\>", "\[InvisibleSpace]", "0"}],
  SequenceForm[0, "   ", 0, "           ", 0],
  Editable->False]], "Print",
 CellChangeTimes->{
  3.6985916923920856`*^9, 3.6985917258282313`*^9, 3.6985918873423843`*^9, 
   3.699005482602303*^9, 3.699006966710354*^9, 3.6998043212515206`*^9, 
   3.699804483257141*^9, 3.699806560745144*^9, 3.6998071798640585`*^9, 
   3.699807344395852*^9, 3.7002241790890465`*^9, 3.703050746731574*^9, 
   3.7030509467139645`*^9, 3.7030511666014585`*^9, 3.7030512256684585`*^9, 
   3.703051362022731*^9, 3.7030515236598034`*^9, 3.713636445634791*^9, 
   3.7136371490194125`*^9, 3.713637323912881*^9, 3.713637516545628*^9, 
   3.7136378208778563`*^9, 3.7136378990956726`*^9, 3.7180456160118685`*^9, 
   3.718045717089714*^9, 3.7181718608877907`*^9, 3.7181744985938587`*^9, 
   3.718278886577361*^9, 3.718278999027624*^9, 3.718279059519767*^9, 
   3.7182791196789155`*^9, 3.7182791717545757`*^9, 3.7335520787689185`*^9, 
   3.7335521302112727`*^9, 3.7335521837614527`*^9, 3.733552265104417*^9, 
   3.747724650309794*^9, 3.7477259363896675`*^9, 3.747725999499942*^9, 
   3.747726055564299*^9, 3.7477261218865385`*^9, 3.748897456989012*^9, 
   3.748897522856795*^9, 3.748897646625044*^9, 3.74889773849403*^9, {
   3.7488980091326866`*^9, 3.74889803237943*^9}, 3.7488980734679728`*^9, 
   3.7488981274833717`*^9, 3.8678540857378645`*^9, 3.8678550097277136`*^9, 
   3.867855153269924*^9, 3.867855274750872*^9, 3.8678553321891575`*^9, 
   3.86785569401684*^9, 3.8678557301889086`*^9, 3.867855839515162*^9, 
   3.8684722918871613`*^9, 3.868555146302884*^9, 3.8685580840339127`*^9, 
   3.8685581494156523`*^9, 3.8685583063566294`*^9, 3.8685584211491947`*^9, 
   3.8685587306718984`*^9, 3.868558807325283*^9, 3.8687831990819397`*^9, 
   3.868783299702695*^9, 3.868783357039974*^9, 3.868783423469774*^9, 
   3.868783557195422*^9, 3.8687835940725317`*^9, 3.8687836377050276`*^9, 
   3.8687837149824476`*^9, 3.868783798718237*^9, 3.8687841390657034`*^9, 
   3.8687863710433655`*^9, 3.868786512247442*^9, 3.8687867261876783`*^9, 
   3.868786788618249*^9, 3.8688982364369464`*^9, 3.8688985754063344`*^9, 
   3.868898701497546*^9, 3.8688988773066025`*^9, 3.868899040261923*^9, 
   3.8688992013851385`*^9, 3.8688993357518234`*^9, 3.8692940647661276`*^9, 
   3.869294294999296*^9, 3.869294412419012*^9, 3.8692945985106564`*^9, 
   3.8692947625010357`*^9, 3.869294923232229*^9, 3.8692951996660404`*^9, 
   3.869295359690193*^9, 3.869295475426813*^9, 3.8692955501620874`*^9, 
   3.869295589940363*^9, 3.8692956632855577`*^9, 3.869296013703601*^9, 
   3.8692961711016035`*^9, 3.869296331528779*^9, 3.8692964854615836`*^9, 
   3.8692967129205933`*^9, 3.8692969481880503`*^9, 3.8692970878470383`*^9, 
   3.869297228486082*^9, 3.86929735782848*^9, 3.869299303752781*^9, 
   3.869299631017499*^9, 3.86929989049234*^9, 3.8693001625939035`*^9, 
   3.869300462818075*^9, 3.869409276282191*^9, 3.8694111292851763`*^9, 
   3.8694115481031313`*^9, 3.869411598180996*^9, 3.86941176941479*^9, 
   3.8694119460288916`*^9, 3.869412143759201*^9, 3.8694124514498*^9, 
   3.869412496513377*^9, 3.8840995524807186`*^9, 3.8840997232154846`*^9, 
   3.8840997761175103`*^9, 3.8840998183149233`*^9, 3.884100004428569*^9, {
   3.88410005969473*^9, 3.88410010130711*^9}, {3.8841113316230884`*^9, 
   3.8841113709673386`*^9}, 3.884111402335133*^9, 3.8841114944143996`*^9, {
   3.884111839701149*^9, 3.88411188745088*^9}, 3.8841119436140924`*^9, 
   3.8841125129166546`*^9, {3.8841136021449547`*^9, 3.884113624195216*^9}, 
   3.884113686243765*^9, 3.884113766636363*^9, 3.8841137966760817`*^9, 
   3.8841138526182814`*^9, 3.8841139088634987`*^9, 3.884113992977309*^9, 
   3.884114068114607*^9, 3.884114408295064*^9, {3.8841144452831793`*^9, 
   3.8841144991662617`*^9}, 3.8841149042964334`*^9, 3.884114999147859*^9, 
   3.904659237773813*^9, 3.9046593616946325`*^9, 3.904660584912736*^9, 
   3.904660638946838*^9, 3.9046607046175566`*^9, 3.9046608548470273`*^9, 
   3.9046610048400927`*^9, 3.904661044874763*^9, 3.9046610968842583`*^9, 
   3.9046611826318116`*^9, 3.904661378510562*^9, 3.9046614576051016`*^9, 
   3.9046615402928553`*^9, 3.904661620614797*^9, 3.9046626725424776`*^9, 
   3.904662715014753*^9, 3.9046631167730694`*^9, 3.9046631989202147`*^9, {
   3.904663239859687*^9, 3.9046632689511385`*^9}, 3.9046633537416887`*^9, 
   3.904663418216205*^9, 3.904663576863686*^9, 3.904663644282621*^9, 
   3.9046636938433084`*^9, {3.9046638021775026`*^9, 3.9046638287431507`*^9}, {
   3.9046639800460196`*^9, 3.9046640054552655`*^9}, 3.904664060684363*^9, {
   3.9046641362858973`*^9, 3.904664162948146*^9}, 3.904664209169036*^9, 
   3.904664249789908*^9, 3.90466431038582*^9, 3.904664356045902*^9, 
   3.9046655239008055`*^9, 3.904665583479315*^9, 3.9046656433592463`*^9, 
   3.90466569051653*^9, 3.904665723608188*^9, 3.9046658148574*^9, {
   3.904667407245164*^9, 3.9046674568779116`*^9}, 3.9046689365415535`*^9, 
   3.905963944283143*^9, 3.9059640245177317`*^9, 3.905964123631401*^9, 
   3.9059641854609375`*^9, 3.9059643357875357`*^9, 3.905964459309601*^9, 
   3.9059644997769156`*^9, 3.9059645729431*^9, 3.9059646943960466`*^9, 
   3.9059648020622053`*^9, 3.905964872278221*^9, 3.905964929705506*^9, 
   3.905964985673707*^9, 3.906036780351438*^9, 3.90603685941396*^9, 
   3.906036923065601*^9, 3.9060369849051375`*^9, 3.9060370307757616`*^9, 
   3.9060410531347666`*^9, 3.906041104966058*^9, 3.906041183208002*^9, 
   3.906041227767685*^9, 3.9060412682335567`*^9, 3.9060413336242723`*^9, 
   3.906041416191019*^9, 3.906041457176692*^9, 3.9060415090673833`*^9, 
   3.9060415544718647`*^9, 3.9060416480110292`*^9, 3.906041696189725*^9, 
   3.9060417390558023`*^9, 3.9060418020073147`*^9, 
   3.9060418485236*^9},ExpressionUUID->"7de5cf6e-c414-40a6-87c9-38ad7ed14167"],

Cell[BoxData[
 InterpretationBox[
  RowBox[{
  "1", "\[InvisibleSpace]", "\<\"   \"\>", "\[InvisibleSpace]", "0", 
   "\[InvisibleSpace]", "\<\"           \"\>", "\[InvisibleSpace]", 
   "0.6520204591910809`"}],
  SequenceForm[1, "   ", 0, "           ", 0.6520204591910809],
  Editable->False]], "Print",
 CellChangeTimes->{
  3.6985916923920856`*^9, 3.6985917258282313`*^9, 3.6985918873423843`*^9, 
   3.699005482602303*^9, 3.699006966710354*^9, 3.6998043212515206`*^9, 
   3.699804483257141*^9, 3.699806560745144*^9, 3.6998071798640585`*^9, 
   3.699807344395852*^9, 3.7002241790890465`*^9, 3.703050746731574*^9, 
   3.7030509467139645`*^9, 3.7030511666014585`*^9, 3.7030512256684585`*^9, 
   3.703051362022731*^9, 3.7030515236598034`*^9, 3.713636445634791*^9, 
   3.7136371490194125`*^9, 3.713637323912881*^9, 3.713637516545628*^9, 
   3.7136378208778563`*^9, 3.7136378990956726`*^9, 3.7180456160118685`*^9, 
   3.718045717089714*^9, 3.7181718608877907`*^9, 3.7181744985938587`*^9, 
   3.718278886577361*^9, 3.718278999027624*^9, 3.718279059519767*^9, 
   3.7182791196789155`*^9, 3.7182791717545757`*^9, 3.7335520787689185`*^9, 
   3.7335521302112727`*^9, 3.7335521837614527`*^9, 3.733552265104417*^9, 
   3.747724650309794*^9, 3.7477259363896675`*^9, 3.747725999499942*^9, 
   3.747726055564299*^9, 3.7477261218865385`*^9, 3.748897456989012*^9, 
   3.748897522856795*^9, 3.748897646625044*^9, 3.74889773849403*^9, {
   3.7488980091326866`*^9, 3.74889803237943*^9}, 3.7488980734679728`*^9, 
   3.7488981274833717`*^9, 3.8678540857378645`*^9, 3.8678550097277136`*^9, 
   3.867855153269924*^9, 3.867855274750872*^9, 3.8678553321891575`*^9, 
   3.86785569401684*^9, 3.8678557301889086`*^9, 3.867855839515162*^9, 
   3.8684722918871613`*^9, 3.868555146302884*^9, 3.8685580840339127`*^9, 
   3.8685581494156523`*^9, 3.8685583063566294`*^9, 3.8685584211491947`*^9, 
   3.8685587306718984`*^9, 3.868558807325283*^9, 3.8687831990819397`*^9, 
   3.868783299702695*^9, 3.868783357039974*^9, 3.868783423469774*^9, 
   3.868783557195422*^9, 3.8687835940725317`*^9, 3.8687836377050276`*^9, 
   3.8687837149824476`*^9, 3.868783798718237*^9, 3.8687841390657034`*^9, 
   3.8687863710433655`*^9, 3.868786512247442*^9, 3.8687867261876783`*^9, 
   3.868786788618249*^9, 3.8688982364369464`*^9, 3.8688985754063344`*^9, 
   3.868898701497546*^9, 3.8688988773066025`*^9, 3.868899040261923*^9, 
   3.8688992013851385`*^9, 3.8688993357518234`*^9, 3.8692940647661276`*^9, 
   3.869294294999296*^9, 3.869294412419012*^9, 3.8692945985106564`*^9, 
   3.8692947625010357`*^9, 3.869294923232229*^9, 3.8692951996660404`*^9, 
   3.869295359690193*^9, 3.869295475426813*^9, 3.8692955501620874`*^9, 
   3.869295589940363*^9, 3.8692956632855577`*^9, 3.869296013703601*^9, 
   3.8692961711016035`*^9, 3.869296331528779*^9, 3.8692964854615836`*^9, 
   3.8692967129205933`*^9, 3.8692969481880503`*^9, 3.8692970878470383`*^9, 
   3.869297228486082*^9, 3.86929735782848*^9, 3.869299303752781*^9, 
   3.869299631017499*^9, 3.86929989049234*^9, 3.8693001625939035`*^9, 
   3.869300462818075*^9, 3.869409276282191*^9, 3.8694111292851763`*^9, 
   3.8694115481031313`*^9, 3.869411598180996*^9, 3.86941176941479*^9, 
   3.8694119460288916`*^9, 3.869412143759201*^9, 3.8694124514498*^9, 
   3.869412496513377*^9, 3.8840995524807186`*^9, 3.8840997232154846`*^9, 
   3.8840997761175103`*^9, 3.8840998183149233`*^9, 3.884100004428569*^9, {
   3.88410005969473*^9, 3.88410010130711*^9}, {3.8841113316230884`*^9, 
   3.8841113709673386`*^9}, 3.884111402335133*^9, 3.8841114944143996`*^9, {
   3.884111839701149*^9, 3.88411188745088*^9}, 3.8841119436140924`*^9, 
   3.8841125129166546`*^9, {3.8841136021449547`*^9, 3.884113624195216*^9}, 
   3.884113686243765*^9, 3.884113766636363*^9, 3.8841137966760817`*^9, 
   3.8841138526182814`*^9, 3.8841139088634987`*^9, 3.884113992977309*^9, 
   3.884114068114607*^9, 3.884114408295064*^9, {3.8841144452831793`*^9, 
   3.8841144991662617`*^9}, 3.8841149042964334`*^9, 3.884114999147859*^9, 
   3.904659237773813*^9, 3.9046593616946325`*^9, 3.904660584912736*^9, 
   3.904660638946838*^9, 3.9046607046175566`*^9, 3.9046608548470273`*^9, 
   3.9046610048400927`*^9, 3.904661044874763*^9, 3.9046610968842583`*^9, 
   3.9046611826318116`*^9, 3.904661378510562*^9, 3.9046614576051016`*^9, 
   3.9046615402928553`*^9, 3.904661620614797*^9, 3.9046626725424776`*^9, 
   3.904662715014753*^9, 3.9046631167730694`*^9, 3.9046631989202147`*^9, {
   3.904663239859687*^9, 3.9046632689511385`*^9}, 3.9046633537416887`*^9, 
   3.904663418216205*^9, 3.904663576863686*^9, 3.904663644282621*^9, 
   3.9046636938433084`*^9, {3.9046638021775026`*^9, 3.9046638287431507`*^9}, {
   3.9046639800460196`*^9, 3.9046640054552655`*^9}, 3.904664060684363*^9, {
   3.9046641362858973`*^9, 3.904664162948146*^9}, 3.904664209169036*^9, 
   3.904664249789908*^9, 3.90466431038582*^9, 3.904664356045902*^9, 
   3.9046655239008055`*^9, 3.904665583479315*^9, 3.9046656433592463`*^9, 
   3.90466569051653*^9, 3.904665723608188*^9, 3.9046658148574*^9, {
   3.904667407245164*^9, 3.9046674568779116`*^9}, 3.9046689365415535`*^9, 
   3.905963944283143*^9, 3.9059640245177317`*^9, 3.905964123631401*^9, 
   3.9059641854609375`*^9, 3.9059643357875357`*^9, 3.905964459309601*^9, 
   3.9059644997769156`*^9, 3.9059645729431*^9, 3.9059646943960466`*^9, 
   3.9059648020622053`*^9, 3.905964872278221*^9, 3.905964929705506*^9, 
   3.905964985673707*^9, 3.906036780351438*^9, 3.90603685941396*^9, 
   3.906036923065601*^9, 3.9060369849051375`*^9, 3.9060370307757616`*^9, 
   3.9060410531347666`*^9, 3.906041104966058*^9, 3.906041183208002*^9, 
   3.906041227767685*^9, 3.9060412682335567`*^9, 3.9060413336242723`*^9, 
   3.906041416191019*^9, 3.906041457176692*^9, 3.9060415090673833`*^9, 
   3.9060415544718647`*^9, 3.9060416480110292`*^9, 3.906041696189725*^9, 
   3.9060417390558023`*^9, 3.9060418020073147`*^9, 
   3.9060418485236*^9},ExpressionUUID->"b2256e8c-115c-4253-94c5-cd263db63139"],

Cell[BoxData[
 InterpretationBox[
  RowBox[{
  "2", "\[InvisibleSpace]", "\<\"   \"\>", "\[InvisibleSpace]", "0", 
   "\[InvisibleSpace]", "\<\"           \"\>", "\[InvisibleSpace]", 
   "0.3954703992593005`"}],
  SequenceForm[2, "   ", 0, "           ", 0.3954703992593005],
  Editable->False]], "Print",
 CellChangeTimes->{
  3.6985916923920856`*^9, 3.6985917258282313`*^9, 3.6985918873423843`*^9, 
   3.699005482602303*^9, 3.699006966710354*^9, 3.6998043212515206`*^9, 
   3.699804483257141*^9, 3.699806560745144*^9, 3.6998071798640585`*^9, 
   3.699807344395852*^9, 3.7002241790890465`*^9, 3.703050746731574*^9, 
   3.7030509467139645`*^9, 3.7030511666014585`*^9, 3.7030512256684585`*^9, 
   3.703051362022731*^9, 3.7030515236598034`*^9, 3.713636445634791*^9, 
   3.7136371490194125`*^9, 3.713637323912881*^9, 3.713637516545628*^9, 
   3.7136378208778563`*^9, 3.7136378990956726`*^9, 3.7180456160118685`*^9, 
   3.718045717089714*^9, 3.7181718608877907`*^9, 3.7181744985938587`*^9, 
   3.718278886577361*^9, 3.718278999027624*^9, 3.718279059519767*^9, 
   3.7182791196789155`*^9, 3.7182791717545757`*^9, 3.7335520787689185`*^9, 
   3.7335521302112727`*^9, 3.7335521837614527`*^9, 3.733552265104417*^9, 
   3.747724650309794*^9, 3.7477259363896675`*^9, 3.747725999499942*^9, 
   3.747726055564299*^9, 3.7477261218865385`*^9, 3.748897456989012*^9, 
   3.748897522856795*^9, 3.748897646625044*^9, 3.74889773849403*^9, {
   3.7488980091326866`*^9, 3.74889803237943*^9}, 3.7488980734679728`*^9, 
   3.7488981274833717`*^9, 3.8678540857378645`*^9, 3.8678550097277136`*^9, 
   3.867855153269924*^9, 3.867855274750872*^9, 3.8678553321891575`*^9, 
   3.86785569401684*^9, 3.8678557301889086`*^9, 3.867855839515162*^9, 
   3.8684722918871613`*^9, 3.868555146302884*^9, 3.8685580840339127`*^9, 
   3.8685581494156523`*^9, 3.8685583063566294`*^9, 3.8685584211491947`*^9, 
   3.8685587306718984`*^9, 3.868558807325283*^9, 3.8687831990819397`*^9, 
   3.868783299702695*^9, 3.868783357039974*^9, 3.868783423469774*^9, 
   3.868783557195422*^9, 3.8687835940725317`*^9, 3.8687836377050276`*^9, 
   3.8687837149824476`*^9, 3.868783798718237*^9, 3.8687841390657034`*^9, 
   3.8687863710433655`*^9, 3.868786512247442*^9, 3.8687867261876783`*^9, 
   3.868786788618249*^9, 3.8688982364369464`*^9, 3.8688985754063344`*^9, 
   3.868898701497546*^9, 3.8688988773066025`*^9, 3.868899040261923*^9, 
   3.8688992013851385`*^9, 3.8688993357518234`*^9, 3.8692940647661276`*^9, 
   3.869294294999296*^9, 3.869294412419012*^9, 3.8692945985106564`*^9, 
   3.8692947625010357`*^9, 3.869294923232229*^9, 3.8692951996660404`*^9, 
   3.869295359690193*^9, 3.869295475426813*^9, 3.8692955501620874`*^9, 
   3.869295589940363*^9, 3.8692956632855577`*^9, 3.869296013703601*^9, 
   3.8692961711016035`*^9, 3.869296331528779*^9, 3.8692964854615836`*^9, 
   3.8692967129205933`*^9, 3.8692969481880503`*^9, 3.8692970878470383`*^9, 
   3.869297228486082*^9, 3.86929735782848*^9, 3.869299303752781*^9, 
   3.869299631017499*^9, 3.86929989049234*^9, 3.8693001625939035`*^9, 
   3.869300462818075*^9, 3.869409276282191*^9, 3.8694111292851763`*^9, 
   3.8694115481031313`*^9, 3.869411598180996*^9, 3.86941176941479*^9, 
   3.8694119460288916`*^9, 3.869412143759201*^9, 3.8694124514498*^9, 
   3.869412496513377*^9, 3.8840995524807186`*^9, 3.8840997232154846`*^9, 
   3.8840997761175103`*^9, 3.8840998183149233`*^9, 3.884100004428569*^9, {
   3.88410005969473*^9, 3.88410010130711*^9}, {3.8841113316230884`*^9, 
   3.8841113709673386`*^9}, 3.884111402335133*^9, 3.8841114944143996`*^9, {
   3.884111839701149*^9, 3.88411188745088*^9}, 3.8841119436140924`*^9, 
   3.8841125129166546`*^9, {3.8841136021449547`*^9, 3.884113624195216*^9}, 
   3.884113686243765*^9, 3.884113766636363*^9, 3.8841137966760817`*^9, 
   3.8841138526182814`*^9, 3.8841139088634987`*^9, 3.884113992977309*^9, 
   3.884114068114607*^9, 3.884114408295064*^9, {3.8841144452831793`*^9, 
   3.8841144991662617`*^9}, 3.8841149042964334`*^9, 3.884114999147859*^9, 
   3.904659237773813*^9, 3.9046593616946325`*^9, 3.904660584912736*^9, 
   3.904660638946838*^9, 3.9046607046175566`*^9, 3.9046608548470273`*^9, 
   3.9046610048400927`*^9, 3.904661044874763*^9, 3.9046610968842583`*^9, 
   3.9046611826318116`*^9, 3.904661378510562*^9, 3.9046614576051016`*^9, 
   3.9046615402928553`*^9, 3.904661620614797*^9, 3.9046626725424776`*^9, 
   3.904662715014753*^9, 3.9046631167730694`*^9, 3.9046631989202147`*^9, {
   3.904663239859687*^9, 3.9046632689511385`*^9}, 3.9046633537416887`*^9, 
   3.904663418216205*^9, 3.904663576863686*^9, 3.904663644282621*^9, 
   3.9046636938433084`*^9, {3.9046638021775026`*^9, 3.9046638287431507`*^9}, {
   3.9046639800460196`*^9, 3.9046640054552655`*^9}, 3.904664060684363*^9, {
   3.9046641362858973`*^9, 3.904664162948146*^9}, 3.904664209169036*^9, 
   3.904664249789908*^9, 3.90466431038582*^9, 3.904664356045902*^9, 
   3.9046655239008055`*^9, 3.904665583479315*^9, 3.9046656433592463`*^9, 
   3.90466569051653*^9, 3.904665723608188*^9, 3.9046658148574*^9, {
   3.904667407245164*^9, 3.9046674568779116`*^9}, 3.9046689365415535`*^9, 
   3.905963944283143*^9, 3.9059640245177317`*^9, 3.905964123631401*^9, 
   3.9059641854609375`*^9, 3.9059643357875357`*^9, 3.905964459309601*^9, 
   3.9059644997769156`*^9, 3.9059645729431*^9, 3.9059646943960466`*^9, 
   3.9059648020622053`*^9, 3.905964872278221*^9, 3.905964929705506*^9, 
   3.905964985673707*^9, 3.906036780351438*^9, 3.90603685941396*^9, 
   3.906036923065601*^9, 3.9060369849051375`*^9, 3.9060370307757616`*^9, 
   3.9060410531347666`*^9, 3.906041104966058*^9, 3.906041183208002*^9, 
   3.906041227767685*^9, 3.9060412682335567`*^9, 3.9060413336242723`*^9, 
   3.906041416191019*^9, 3.906041457176692*^9, 3.9060415090673833`*^9, 
   3.9060415544718647`*^9, 3.9060416480110292`*^9, 3.906041696189725*^9, 
   3.9060417390558023`*^9, 3.9060418020073147`*^9, 
   3.9060418485236*^9},ExpressionUUID->"731cc4a7-70c8-4045-add2-04e31a5befc7"],

Cell[BoxData[
 InterpretationBox[
  RowBox[{
  "3", "\[InvisibleSpace]", "\<\"   \"\>", "\[InvisibleSpace]", "0", 
   "\[InvisibleSpace]", "\<\"           \"\>", "\[InvisibleSpace]", 
   "0.23986492215956204`"}],
  SequenceForm[3, "   ", 0, "           ", 0.23986492215956204`],
  Editable->False]], "Print",
 CellChangeTimes->{
  3.6985916923920856`*^9, 3.6985917258282313`*^9, 3.6985918873423843`*^9, 
   3.699005482602303*^9, 3.699006966710354*^9, 3.6998043212515206`*^9, 
   3.699804483257141*^9, 3.699806560745144*^9, 3.6998071798640585`*^9, 
   3.699807344395852*^9, 3.7002241790890465`*^9, 3.703050746731574*^9, 
   3.7030509467139645`*^9, 3.7030511666014585`*^9, 3.7030512256684585`*^9, 
   3.703051362022731*^9, 3.7030515236598034`*^9, 3.713636445634791*^9, 
   3.7136371490194125`*^9, 3.713637323912881*^9, 3.713637516545628*^9, 
   3.7136378208778563`*^9, 3.7136378990956726`*^9, 3.7180456160118685`*^9, 
   3.718045717089714*^9, 3.7181718608877907`*^9, 3.7181744985938587`*^9, 
   3.718278886577361*^9, 3.718278999027624*^9, 3.718279059519767*^9, 
   3.7182791196789155`*^9, 3.7182791717545757`*^9, 3.7335520787689185`*^9, 
   3.7335521302112727`*^9, 3.7335521837614527`*^9, 3.733552265104417*^9, 
   3.747724650309794*^9, 3.7477259363896675`*^9, 3.747725999499942*^9, 
   3.747726055564299*^9, 3.7477261218865385`*^9, 3.748897456989012*^9, 
   3.748897522856795*^9, 3.748897646625044*^9, 3.74889773849403*^9, {
   3.7488980091326866`*^9, 3.74889803237943*^9}, 3.7488980734679728`*^9, 
   3.7488981274833717`*^9, 3.8678540857378645`*^9, 3.8678550097277136`*^9, 
   3.867855153269924*^9, 3.867855274750872*^9, 3.8678553321891575`*^9, 
   3.86785569401684*^9, 3.8678557301889086`*^9, 3.867855839515162*^9, 
   3.8684722918871613`*^9, 3.868555146302884*^9, 3.8685580840339127`*^9, 
   3.8685581494156523`*^9, 3.8685583063566294`*^9, 3.8685584211491947`*^9, 
   3.8685587306718984`*^9, 3.868558807325283*^9, 3.8687831990819397`*^9, 
   3.868783299702695*^9, 3.868783357039974*^9, 3.868783423469774*^9, 
   3.868783557195422*^9, 3.8687835940725317`*^9, 3.8687836377050276`*^9, 
   3.8687837149824476`*^9, 3.868783798718237*^9, 3.8687841390657034`*^9, 
   3.8687863710433655`*^9, 3.868786512247442*^9, 3.8687867261876783`*^9, 
   3.868786788618249*^9, 3.8688982364369464`*^9, 3.8688985754063344`*^9, 
   3.868898701497546*^9, 3.8688988773066025`*^9, 3.868899040261923*^9, 
   3.8688992013851385`*^9, 3.8688993357518234`*^9, 3.8692940647661276`*^9, 
   3.869294294999296*^9, 3.869294412419012*^9, 3.8692945985106564`*^9, 
   3.8692947625010357`*^9, 3.869294923232229*^9, 3.8692951996660404`*^9, 
   3.869295359690193*^9, 3.869295475426813*^9, 3.8692955501620874`*^9, 
   3.869295589940363*^9, 3.8692956632855577`*^9, 3.869296013703601*^9, 
   3.8692961711016035`*^9, 3.869296331528779*^9, 3.8692964854615836`*^9, 
   3.8692967129205933`*^9, 3.8692969481880503`*^9, 3.8692970878470383`*^9, 
   3.869297228486082*^9, 3.86929735782848*^9, 3.869299303752781*^9, 
   3.869299631017499*^9, 3.86929989049234*^9, 3.8693001625939035`*^9, 
   3.869300462818075*^9, 3.869409276282191*^9, 3.8694111292851763`*^9, 
   3.8694115481031313`*^9, 3.869411598180996*^9, 3.86941176941479*^9, 
   3.8694119460288916`*^9, 3.869412143759201*^9, 3.8694124514498*^9, 
   3.869412496513377*^9, 3.8840995524807186`*^9, 3.8840997232154846`*^9, 
   3.8840997761175103`*^9, 3.8840998183149233`*^9, 3.884100004428569*^9, {
   3.88410005969473*^9, 3.88410010130711*^9}, {3.8841113316230884`*^9, 
   3.8841113709673386`*^9}, 3.884111402335133*^9, 3.8841114944143996`*^9, {
   3.884111839701149*^9, 3.88411188745088*^9}, 3.8841119436140924`*^9, 
   3.8841125129166546`*^9, {3.8841136021449547`*^9, 3.884113624195216*^9}, 
   3.884113686243765*^9, 3.884113766636363*^9, 3.8841137966760817`*^9, 
   3.8841138526182814`*^9, 3.8841139088634987`*^9, 3.884113992977309*^9, 
   3.884114068114607*^9, 3.884114408295064*^9, {3.8841144452831793`*^9, 
   3.8841144991662617`*^9}, 3.8841149042964334`*^9, 3.884114999147859*^9, 
   3.904659237773813*^9, 3.9046593616946325`*^9, 3.904660584912736*^9, 
   3.904660638946838*^9, 3.9046607046175566`*^9, 3.9046608548470273`*^9, 
   3.9046610048400927`*^9, 3.904661044874763*^9, 3.9046610968842583`*^9, 
   3.9046611826318116`*^9, 3.904661378510562*^9, 3.9046614576051016`*^9, 
   3.9046615402928553`*^9, 3.904661620614797*^9, 3.9046626725424776`*^9, 
   3.904662715014753*^9, 3.9046631167730694`*^9, 3.9046631989202147`*^9, {
   3.904663239859687*^9, 3.9046632689511385`*^9}, 3.9046633537416887`*^9, 
   3.904663418216205*^9, 3.904663576863686*^9, 3.904663644282621*^9, 
   3.9046636938433084`*^9, {3.9046638021775026`*^9, 3.9046638287431507`*^9}, {
   3.9046639800460196`*^9, 3.9046640054552655`*^9}, 3.904664060684363*^9, {
   3.9046641362858973`*^9, 3.904664162948146*^9}, 3.904664209169036*^9, 
   3.904664249789908*^9, 3.90466431038582*^9, 3.904664356045902*^9, 
   3.9046655239008055`*^9, 3.904665583479315*^9, 3.9046656433592463`*^9, 
   3.90466569051653*^9, 3.904665723608188*^9, 3.9046658148574*^9, {
   3.904667407245164*^9, 3.9046674568779116`*^9}, 3.9046689365415535`*^9, 
   3.905963944283143*^9, 3.9059640245177317`*^9, 3.905964123631401*^9, 
   3.9059641854609375`*^9, 3.9059643357875357`*^9, 3.905964459309601*^9, 
   3.9059644997769156`*^9, 3.9059645729431*^9, 3.9059646943960466`*^9, 
   3.9059648020622053`*^9, 3.905964872278221*^9, 3.905964929705506*^9, 
   3.905964985673707*^9, 3.906036780351438*^9, 3.90603685941396*^9, 
   3.906036923065601*^9, 3.9060369849051375`*^9, 3.9060370307757616`*^9, 
   3.9060410531347666`*^9, 3.906041104966058*^9, 3.906041183208002*^9, 
   3.906041227767685*^9, 3.9060412682335567`*^9, 3.9060413336242723`*^9, 
   3.906041416191019*^9, 3.906041457176692*^9, 3.9060415090673833`*^9, 
   3.9060415544718647`*^9, 3.9060416480110292`*^9, 3.906041696189725*^9, 
   3.9060417390558023`*^9, 3.9060418020073147`*^9, 
   3.9060418485392003`*^9},ExpressionUUID->"8285c0c0-2769-4592-aab7-\
d32e391521c0"],

Cell[BoxData[
 InterpretationBox[
  RowBox[{
  "4", "\[InvisibleSpace]", "\<\"   \"\>", "\[InvisibleSpace]", "0", 
   "\[InvisibleSpace]", "\<\"           \"\>", "\[InvisibleSpace]", 
   "0.14548542947935864`"}],
  SequenceForm[4, "   ", 0, "           ", 0.14548542947935864`],
  Editable->False]], "Print",
 CellChangeTimes->{
  3.6985916923920856`*^9, 3.6985917258282313`*^9, 3.6985918873423843`*^9, 
   3.699005482602303*^9, 3.699006966710354*^9, 3.6998043212515206`*^9, 
   3.699804483257141*^9, 3.699806560745144*^9, 3.6998071798640585`*^9, 
   3.699807344395852*^9, 3.7002241790890465`*^9, 3.703050746731574*^9, 
   3.7030509467139645`*^9, 3.7030511666014585`*^9, 3.7030512256684585`*^9, 
   3.703051362022731*^9, 3.7030515236598034`*^9, 3.713636445634791*^9, 
   3.7136371490194125`*^9, 3.713637323912881*^9, 3.713637516545628*^9, 
   3.7136378208778563`*^9, 3.7136378990956726`*^9, 3.7180456160118685`*^9, 
   3.718045717089714*^9, 3.7181718608877907`*^9, 3.7181744985938587`*^9, 
   3.718278886577361*^9, 3.718278999027624*^9, 3.718279059519767*^9, 
   3.7182791196789155`*^9, 3.7182791717545757`*^9, 3.7335520787689185`*^9, 
   3.7335521302112727`*^9, 3.7335521837614527`*^9, 3.733552265104417*^9, 
   3.747724650309794*^9, 3.7477259363896675`*^9, 3.747725999499942*^9, 
   3.747726055564299*^9, 3.7477261218865385`*^9, 3.748897456989012*^9, 
   3.748897522856795*^9, 3.748897646625044*^9, 3.74889773849403*^9, {
   3.7488980091326866`*^9, 3.74889803237943*^9}, 3.7488980734679728`*^9, 
   3.7488981274833717`*^9, 3.8678540857378645`*^9, 3.8678550097277136`*^9, 
   3.867855153269924*^9, 3.867855274750872*^9, 3.8678553321891575`*^9, 
   3.86785569401684*^9, 3.8678557301889086`*^9, 3.867855839515162*^9, 
   3.8684722918871613`*^9, 3.868555146302884*^9, 3.8685580840339127`*^9, 
   3.8685581494156523`*^9, 3.8685583063566294`*^9, 3.8685584211491947`*^9, 
   3.8685587306718984`*^9, 3.868558807325283*^9, 3.8687831990819397`*^9, 
   3.868783299702695*^9, 3.868783357039974*^9, 3.868783423469774*^9, 
   3.868783557195422*^9, 3.8687835940725317`*^9, 3.8687836377050276`*^9, 
   3.8687837149824476`*^9, 3.868783798718237*^9, 3.8687841390657034`*^9, 
   3.8687863710433655`*^9, 3.868786512247442*^9, 3.8687867261876783`*^9, 
   3.868786788618249*^9, 3.8688982364369464`*^9, 3.8688985754063344`*^9, 
   3.868898701497546*^9, 3.8688988773066025`*^9, 3.868899040261923*^9, 
   3.8688992013851385`*^9, 3.8688993357518234`*^9, 3.8692940647661276`*^9, 
   3.869294294999296*^9, 3.869294412419012*^9, 3.8692945985106564`*^9, 
   3.8692947625010357`*^9, 3.869294923232229*^9, 3.8692951996660404`*^9, 
   3.869295359690193*^9, 3.869295475426813*^9, 3.8692955501620874`*^9, 
   3.869295589940363*^9, 3.8692956632855577`*^9, 3.869296013703601*^9, 
   3.8692961711016035`*^9, 3.869296331528779*^9, 3.8692964854615836`*^9, 
   3.8692967129205933`*^9, 3.8692969481880503`*^9, 3.8692970878470383`*^9, 
   3.869297228486082*^9, 3.86929735782848*^9, 3.869299303752781*^9, 
   3.869299631017499*^9, 3.86929989049234*^9, 3.8693001625939035`*^9, 
   3.869300462818075*^9, 3.869409276282191*^9, 3.8694111292851763`*^9, 
   3.8694115481031313`*^9, 3.869411598180996*^9, 3.86941176941479*^9, 
   3.8694119460288916`*^9, 3.869412143759201*^9, 3.8694124514498*^9, 
   3.869412496513377*^9, 3.8840995524807186`*^9, 3.8840997232154846`*^9, 
   3.8840997761175103`*^9, 3.8840998183149233`*^9, 3.884100004428569*^9, {
   3.88410005969473*^9, 3.88410010130711*^9}, {3.8841113316230884`*^9, 
   3.8841113709673386`*^9}, 3.884111402335133*^9, 3.8841114944143996`*^9, {
   3.884111839701149*^9, 3.88411188745088*^9}, 3.8841119436140924`*^9, 
   3.8841125129166546`*^9, {3.8841136021449547`*^9, 3.884113624195216*^9}, 
   3.884113686243765*^9, 3.884113766636363*^9, 3.8841137966760817`*^9, 
   3.8841138526182814`*^9, 3.8841139088634987`*^9, 3.884113992977309*^9, 
   3.884114068114607*^9, 3.884114408295064*^9, {3.8841144452831793`*^9, 
   3.8841144991662617`*^9}, 3.8841149042964334`*^9, 3.884114999147859*^9, 
   3.904659237773813*^9, 3.9046593616946325`*^9, 3.904660584912736*^9, 
   3.904660638946838*^9, 3.9046607046175566`*^9, 3.9046608548470273`*^9, 
   3.9046610048400927`*^9, 3.904661044874763*^9, 3.9046610968842583`*^9, 
   3.9046611826318116`*^9, 3.904661378510562*^9, 3.9046614576051016`*^9, 
   3.9046615402928553`*^9, 3.904661620614797*^9, 3.9046626725424776`*^9, 
   3.904662715014753*^9, 3.9046631167730694`*^9, 3.9046631989202147`*^9, {
   3.904663239859687*^9, 3.9046632689511385`*^9}, 3.9046633537416887`*^9, 
   3.904663418216205*^9, 3.904663576863686*^9, 3.904663644282621*^9, 
   3.9046636938433084`*^9, {3.9046638021775026`*^9, 3.9046638287431507`*^9}, {
   3.9046639800460196`*^9, 3.9046640054552655`*^9}, 3.904664060684363*^9, {
   3.9046641362858973`*^9, 3.904664162948146*^9}, 3.904664209169036*^9, 
   3.904664249789908*^9, 3.90466431038582*^9, 3.904664356045902*^9, 
   3.9046655239008055`*^9, 3.904665583479315*^9, 3.9046656433592463`*^9, 
   3.90466569051653*^9, 3.904665723608188*^9, 3.9046658148574*^9, {
   3.904667407245164*^9, 3.9046674568779116`*^9}, 3.9046689365415535`*^9, 
   3.905963944283143*^9, 3.9059640245177317`*^9, 3.905964123631401*^9, 
   3.9059641854609375`*^9, 3.9059643357875357`*^9, 3.905964459309601*^9, 
   3.9059644997769156`*^9, 3.9059645729431*^9, 3.9059646943960466`*^9, 
   3.9059648020622053`*^9, 3.905964872278221*^9, 3.905964929705506*^9, 
   3.905964985673707*^9, 3.906036780351438*^9, 3.90603685941396*^9, 
   3.906036923065601*^9, 3.9060369849051375`*^9, 3.9060370307757616`*^9, 
   3.9060410531347666`*^9, 3.906041104966058*^9, 3.906041183208002*^9, 
   3.906041227767685*^9, 3.9060412682335567`*^9, 3.9060413336242723`*^9, 
   3.906041416191019*^9, 3.906041457176692*^9, 3.9060415090673833`*^9, 
   3.9060415544718647`*^9, 3.9060416480110292`*^9, 3.906041696189725*^9, 
   3.9060417390558023`*^9, 3.9060418020073147`*^9, 
   3.9060418485392003`*^9},ExpressionUUID->"dc7c34f1-c9cb-48e7-ad07-\
f8daff3b282b"],

Cell[BoxData[
 InterpretationBox[
  RowBox[{
  "5", "\[InvisibleSpace]", "\<\"   \"\>", "\[InvisibleSpace]", "0", 
   "\[InvisibleSpace]", "\<\"           \"\>", "\[InvisibleSpace]", 
   "0.08824137352069121`"}],
  SequenceForm[5, "   ", 0, "           ", 0.08824137352069121],
  Editable->False]], "Print",
 CellChangeTimes->{
  3.6985916923920856`*^9, 3.6985917258282313`*^9, 3.6985918873423843`*^9, 
   3.699005482602303*^9, 3.699006966710354*^9, 3.6998043212515206`*^9, 
   3.699804483257141*^9, 3.699806560745144*^9, 3.6998071798640585`*^9, 
   3.699807344395852*^9, 3.7002241790890465`*^9, 3.703050746731574*^9, 
   3.7030509467139645`*^9, 3.7030511666014585`*^9, 3.7030512256684585`*^9, 
   3.703051362022731*^9, 3.7030515236598034`*^9, 3.713636445634791*^9, 
   3.7136371490194125`*^9, 3.713637323912881*^9, 3.713637516545628*^9, 
   3.7136378208778563`*^9, 3.7136378990956726`*^9, 3.7180456160118685`*^9, 
   3.718045717089714*^9, 3.7181718608877907`*^9, 3.7181744985938587`*^9, 
   3.718278886577361*^9, 3.718278999027624*^9, 3.718279059519767*^9, 
   3.7182791196789155`*^9, 3.7182791717545757`*^9, 3.7335520787689185`*^9, 
   3.7335521302112727`*^9, 3.7335521837614527`*^9, 3.733552265104417*^9, 
   3.747724650309794*^9, 3.7477259363896675`*^9, 3.747725999499942*^9, 
   3.747726055564299*^9, 3.7477261218865385`*^9, 3.748897456989012*^9, 
   3.748897522856795*^9, 3.748897646625044*^9, 3.74889773849403*^9, {
   3.7488980091326866`*^9, 3.74889803237943*^9}, 3.7488980734679728`*^9, 
   3.7488981274833717`*^9, 3.8678540857378645`*^9, 3.8678550097277136`*^9, 
   3.867855153269924*^9, 3.867855274750872*^9, 3.8678553321891575`*^9, 
   3.86785569401684*^9, 3.8678557301889086`*^9, 3.867855839515162*^9, 
   3.8684722918871613`*^9, 3.868555146302884*^9, 3.8685580840339127`*^9, 
   3.8685581494156523`*^9, 3.8685583063566294`*^9, 3.8685584211491947`*^9, 
   3.8685587306718984`*^9, 3.868558807325283*^9, 3.8687831990819397`*^9, 
   3.868783299702695*^9, 3.868783357039974*^9, 3.868783423469774*^9, 
   3.868783557195422*^9, 3.8687835940725317`*^9, 3.8687836377050276`*^9, 
   3.8687837149824476`*^9, 3.868783798718237*^9, 3.8687841390657034`*^9, 
   3.8687863710433655`*^9, 3.868786512247442*^9, 3.8687867261876783`*^9, 
   3.868786788618249*^9, 3.8688982364369464`*^9, 3.8688985754063344`*^9, 
   3.868898701497546*^9, 3.8688988773066025`*^9, 3.868899040261923*^9, 
   3.8688992013851385`*^9, 3.8688993357518234`*^9, 3.8692940647661276`*^9, 
   3.869294294999296*^9, 3.869294412419012*^9, 3.8692945985106564`*^9, 
   3.8692947625010357`*^9, 3.869294923232229*^9, 3.8692951996660404`*^9, 
   3.869295359690193*^9, 3.869295475426813*^9, 3.8692955501620874`*^9, 
   3.869295589940363*^9, 3.8692956632855577`*^9, 3.869296013703601*^9, 
   3.8692961711016035`*^9, 3.869296331528779*^9, 3.8692964854615836`*^9, 
   3.8692967129205933`*^9, 3.8692969481880503`*^9, 3.8692970878470383`*^9, 
   3.869297228486082*^9, 3.86929735782848*^9, 3.869299303752781*^9, 
   3.869299631017499*^9, 3.86929989049234*^9, 3.8693001625939035`*^9, 
   3.869300462818075*^9, 3.869409276282191*^9, 3.8694111292851763`*^9, 
   3.8694115481031313`*^9, 3.869411598180996*^9, 3.86941176941479*^9, 
   3.8694119460288916`*^9, 3.869412143759201*^9, 3.8694124514498*^9, 
   3.869412496513377*^9, 3.8840995524807186`*^9, 3.8840997232154846`*^9, 
   3.8840997761175103`*^9, 3.8840998183149233`*^9, 3.884100004428569*^9, {
   3.88410005969473*^9, 3.88410010130711*^9}, {3.8841113316230884`*^9, 
   3.8841113709673386`*^9}, 3.884111402335133*^9, 3.8841114944143996`*^9, {
   3.884111839701149*^9, 3.88411188745088*^9}, 3.8841119436140924`*^9, 
   3.8841125129166546`*^9, {3.8841136021449547`*^9, 3.884113624195216*^9}, 
   3.884113686243765*^9, 3.884113766636363*^9, 3.8841137966760817`*^9, 
   3.8841138526182814`*^9, 3.8841139088634987`*^9, 3.884113992977309*^9, 
   3.884114068114607*^9, 3.884114408295064*^9, {3.8841144452831793`*^9, 
   3.8841144991662617`*^9}, 3.8841149042964334`*^9, 3.884114999147859*^9, 
   3.904659237773813*^9, 3.9046593616946325`*^9, 3.904660584912736*^9, 
   3.904660638946838*^9, 3.9046607046175566`*^9, 3.9046608548470273`*^9, 
   3.9046610048400927`*^9, 3.904661044874763*^9, 3.9046610968842583`*^9, 
   3.9046611826318116`*^9, 3.904661378510562*^9, 3.9046614576051016`*^9, 
   3.9046615402928553`*^9, 3.904661620614797*^9, 3.9046626725424776`*^9, 
   3.904662715014753*^9, 3.9046631167730694`*^9, 3.9046631989202147`*^9, {
   3.904663239859687*^9, 3.9046632689511385`*^9}, 3.9046633537416887`*^9, 
   3.904663418216205*^9, 3.904663576863686*^9, 3.904663644282621*^9, 
   3.9046636938433084`*^9, {3.9046638021775026`*^9, 3.9046638287431507`*^9}, {
   3.9046639800460196`*^9, 3.9046640054552655`*^9}, 3.904664060684363*^9, {
   3.9046641362858973`*^9, 3.904664162948146*^9}, 3.904664209169036*^9, 
   3.904664249789908*^9, 3.90466431038582*^9, 3.904664356045902*^9, 
   3.9046655239008055`*^9, 3.904665583479315*^9, 3.9046656433592463`*^9, 
   3.90466569051653*^9, 3.904665723608188*^9, 3.9046658148574*^9, {
   3.904667407245164*^9, 3.9046674568779116`*^9}, 3.9046689365415535`*^9, 
   3.905963944283143*^9, 3.9059640245177317`*^9, 3.905964123631401*^9, 
   3.9059641854609375`*^9, 3.9059643357875357`*^9, 3.905964459309601*^9, 
   3.9059644997769156`*^9, 3.9059645729431*^9, 3.9059646943960466`*^9, 
   3.9059648020622053`*^9, 3.905964872278221*^9, 3.905964929705506*^9, 
   3.905964985673707*^9, 3.906036780351438*^9, 3.90603685941396*^9, 
   3.906036923065601*^9, 3.9060369849051375`*^9, 3.9060370307757616`*^9, 
   3.9060410531347666`*^9, 3.906041104966058*^9, 3.906041183208002*^9, 
   3.906041227767685*^9, 3.9060412682335567`*^9, 3.9060413336242723`*^9, 
   3.906041416191019*^9, 3.906041457176692*^9, 3.9060415090673833`*^9, 
   3.9060415544718647`*^9, 3.9060416480110292`*^9, 3.906041696189725*^9, 
   3.9060417390558023`*^9, 3.9060418020073147`*^9, 
   3.9060418485392003`*^9},ExpressionUUID->"36d3fd37-cde4-4ba5-9d49-\
46592688c956"],

Cell[BoxData[
 InterpretationBox[
  RowBox[{
  "6", "\[InvisibleSpace]", "\<\"   \"\>", "\[InvisibleSpace]", "0", 
   "\[InvisibleSpace]", "\<\"           \"\>", "\[InvisibleSpace]", 
   "0.05352109849545374`"}],
  SequenceForm[6, "   ", 0, "           ", 0.05352109849545374],
  Editable->False]], "Print",
 CellChangeTimes->{
  3.6985916923920856`*^9, 3.6985917258282313`*^9, 3.6985918873423843`*^9, 
   3.699005482602303*^9, 3.699006966710354*^9, 3.6998043212515206`*^9, 
   3.699804483257141*^9, 3.699806560745144*^9, 3.6998071798640585`*^9, 
   3.699807344395852*^9, 3.7002241790890465`*^9, 3.703050746731574*^9, 
   3.7030509467139645`*^9, 3.7030511666014585`*^9, 3.7030512256684585`*^9, 
   3.703051362022731*^9, 3.7030515236598034`*^9, 3.713636445634791*^9, 
   3.7136371490194125`*^9, 3.713637323912881*^9, 3.713637516545628*^9, 
   3.7136378208778563`*^9, 3.7136378990956726`*^9, 3.7180456160118685`*^9, 
   3.718045717089714*^9, 3.7181718608877907`*^9, 3.7181744985938587`*^9, 
   3.718278886577361*^9, 3.718278999027624*^9, 3.718279059519767*^9, 
   3.7182791196789155`*^9, 3.7182791717545757`*^9, 3.7335520787689185`*^9, 
   3.7335521302112727`*^9, 3.7335521837614527`*^9, 3.733552265104417*^9, 
   3.747724650309794*^9, 3.7477259363896675`*^9, 3.747725999499942*^9, 
   3.747726055564299*^9, 3.7477261218865385`*^9, 3.748897456989012*^9, 
   3.748897522856795*^9, 3.748897646625044*^9, 3.74889773849403*^9, {
   3.7488980091326866`*^9, 3.74889803237943*^9}, 3.7488980734679728`*^9, 
   3.7488981274833717`*^9, 3.8678540857378645`*^9, 3.8678550097277136`*^9, 
   3.867855153269924*^9, 3.867855274750872*^9, 3.8678553321891575`*^9, 
   3.86785569401684*^9, 3.8678557301889086`*^9, 3.867855839515162*^9, 
   3.8684722918871613`*^9, 3.868555146302884*^9, 3.8685580840339127`*^9, 
   3.8685581494156523`*^9, 3.8685583063566294`*^9, 3.8685584211491947`*^9, 
   3.8685587306718984`*^9, 3.868558807325283*^9, 3.8687831990819397`*^9, 
   3.868783299702695*^9, 3.868783357039974*^9, 3.868783423469774*^9, 
   3.868783557195422*^9, 3.8687835940725317`*^9, 3.8687836377050276`*^9, 
   3.8687837149824476`*^9, 3.868783798718237*^9, 3.8687841390657034`*^9, 
   3.8687863710433655`*^9, 3.868786512247442*^9, 3.8687867261876783`*^9, 
   3.868786788618249*^9, 3.8688982364369464`*^9, 3.8688985754063344`*^9, 
   3.868898701497546*^9, 3.8688988773066025`*^9, 3.868899040261923*^9, 
   3.8688992013851385`*^9, 3.8688993357518234`*^9, 3.8692940647661276`*^9, 
   3.869294294999296*^9, 3.869294412419012*^9, 3.8692945985106564`*^9, 
   3.8692947625010357`*^9, 3.869294923232229*^9, 3.8692951996660404`*^9, 
   3.869295359690193*^9, 3.869295475426813*^9, 3.8692955501620874`*^9, 
   3.869295589940363*^9, 3.8692956632855577`*^9, 3.869296013703601*^9, 
   3.8692961711016035`*^9, 3.869296331528779*^9, 3.8692964854615836`*^9, 
   3.8692967129205933`*^9, 3.8692969481880503`*^9, 3.8692970878470383`*^9, 
   3.869297228486082*^9, 3.86929735782848*^9, 3.869299303752781*^9, 
   3.869299631017499*^9, 3.86929989049234*^9, 3.8693001625939035`*^9, 
   3.869300462818075*^9, 3.869409276282191*^9, 3.8694111292851763`*^9, 
   3.8694115481031313`*^9, 3.869411598180996*^9, 3.86941176941479*^9, 
   3.8694119460288916`*^9, 3.869412143759201*^9, 3.8694124514498*^9, 
   3.869412496513377*^9, 3.8840995524807186`*^9, 3.8840997232154846`*^9, 
   3.8840997761175103`*^9, 3.8840998183149233`*^9, 3.884100004428569*^9, {
   3.88410005969473*^9, 3.88410010130711*^9}, {3.8841113316230884`*^9, 
   3.8841113709673386`*^9}, 3.884111402335133*^9, 3.8841114944143996`*^9, {
   3.884111839701149*^9, 3.88411188745088*^9}, 3.8841119436140924`*^9, 
   3.8841125129166546`*^9, {3.8841136021449547`*^9, 3.884113624195216*^9}, 
   3.884113686243765*^9, 3.884113766636363*^9, 3.8841137966760817`*^9, 
   3.8841138526182814`*^9, 3.8841139088634987`*^9, 3.884113992977309*^9, 
   3.884114068114607*^9, 3.884114408295064*^9, {3.8841144452831793`*^9, 
   3.8841144991662617`*^9}, 3.8841149042964334`*^9, 3.884114999147859*^9, 
   3.904659237773813*^9, 3.9046593616946325`*^9, 3.904660584912736*^9, 
   3.904660638946838*^9, 3.9046607046175566`*^9, 3.9046608548470273`*^9, 
   3.9046610048400927`*^9, 3.904661044874763*^9, 3.9046610968842583`*^9, 
   3.9046611826318116`*^9, 3.904661378510562*^9, 3.9046614576051016`*^9, 
   3.9046615402928553`*^9, 3.904661620614797*^9, 3.9046626725424776`*^9, 
   3.904662715014753*^9, 3.9046631167730694`*^9, 3.9046631989202147`*^9, {
   3.904663239859687*^9, 3.9046632689511385`*^9}, 3.9046633537416887`*^9, 
   3.904663418216205*^9, 3.904663576863686*^9, 3.904663644282621*^9, 
   3.9046636938433084`*^9, {3.9046638021775026`*^9, 3.9046638287431507`*^9}, {
   3.9046639800460196`*^9, 3.9046640054552655`*^9}, 3.904664060684363*^9, {
   3.9046641362858973`*^9, 3.904664162948146*^9}, 3.904664209169036*^9, 
   3.904664249789908*^9, 3.90466431038582*^9, 3.904664356045902*^9, 
   3.9046655239008055`*^9, 3.904665583479315*^9, 3.9046656433592463`*^9, 
   3.90466569051653*^9, 3.904665723608188*^9, 3.9046658148574*^9, {
   3.904667407245164*^9, 3.9046674568779116`*^9}, 3.9046689365415535`*^9, 
   3.905963944283143*^9, 3.9059640245177317`*^9, 3.905964123631401*^9, 
   3.9059641854609375`*^9, 3.9059643357875357`*^9, 3.905964459309601*^9, 
   3.9059644997769156`*^9, 3.9059645729431*^9, 3.9059646943960466`*^9, 
   3.9059648020622053`*^9, 3.905964872278221*^9, 3.905964929705506*^9, 
   3.905964985673707*^9, 3.906036780351438*^9, 3.90603685941396*^9, 
   3.906036923065601*^9, 3.9060369849051375`*^9, 3.9060370307757616`*^9, 
   3.9060410531347666`*^9, 3.906041104966058*^9, 3.906041183208002*^9, 
   3.906041227767685*^9, 3.9060412682335567`*^9, 3.9060413336242723`*^9, 
   3.906041416191019*^9, 3.906041457176692*^9, 3.9060415090673833`*^9, 
   3.9060415544718647`*^9, 3.9060416480110292`*^9, 3.906041696189725*^9, 
   3.9060417390558023`*^9, 3.9060418020073147`*^9, 
   3.9060418485392003`*^9},ExpressionUUID->"b078e363-60b8-428b-a491-\
a25c40c3ffdb"],

Cell[BoxData[
 InterpretationBox[
  RowBox[{
  "7", "\[InvisibleSpace]", "\<\"   \"\>", "\[InvisibleSpace]", "0", 
   "\[InvisibleSpace]", "\<\"           \"\>", "\[InvisibleSpace]", 
   "0.03246218717899239`"}],
  SequenceForm[7, "   ", 0, "           ", 0.03246218717899239],
  Editable->False]], "Print",
 CellChangeTimes->{
  3.6985916923920856`*^9, 3.6985917258282313`*^9, 3.6985918873423843`*^9, 
   3.699005482602303*^9, 3.699006966710354*^9, 3.6998043212515206`*^9, 
   3.699804483257141*^9, 3.699806560745144*^9, 3.6998071798640585`*^9, 
   3.699807344395852*^9, 3.7002241790890465`*^9, 3.703050746731574*^9, 
   3.7030509467139645`*^9, 3.7030511666014585`*^9, 3.7030512256684585`*^9, 
   3.703051362022731*^9, 3.7030515236598034`*^9, 3.713636445634791*^9, 
   3.7136371490194125`*^9, 3.713637323912881*^9, 3.713637516545628*^9, 
   3.7136378208778563`*^9, 3.7136378990956726`*^9, 3.7180456160118685`*^9, 
   3.718045717089714*^9, 3.7181718608877907`*^9, 3.7181744985938587`*^9, 
   3.718278886577361*^9, 3.718278999027624*^9, 3.718279059519767*^9, 
   3.7182791196789155`*^9, 3.7182791717545757`*^9, 3.7335520787689185`*^9, 
   3.7335521302112727`*^9, 3.7335521837614527`*^9, 3.733552265104417*^9, 
   3.747724650309794*^9, 3.7477259363896675`*^9, 3.747725999499942*^9, 
   3.747726055564299*^9, 3.7477261218865385`*^9, 3.748897456989012*^9, 
   3.748897522856795*^9, 3.748897646625044*^9, 3.74889773849403*^9, {
   3.7488980091326866`*^9, 3.74889803237943*^9}, 3.7488980734679728`*^9, 
   3.7488981274833717`*^9, 3.8678540857378645`*^9, 3.8678550097277136`*^9, 
   3.867855153269924*^9, 3.867855274750872*^9, 3.8678553321891575`*^9, 
   3.86785569401684*^9, 3.8678557301889086`*^9, 3.867855839515162*^9, 
   3.8684722918871613`*^9, 3.868555146302884*^9, 3.8685580840339127`*^9, 
   3.8685581494156523`*^9, 3.8685583063566294`*^9, 3.8685584211491947`*^9, 
   3.8685587306718984`*^9, 3.868558807325283*^9, 3.8687831990819397`*^9, 
   3.868783299702695*^9, 3.868783357039974*^9, 3.868783423469774*^9, 
   3.868783557195422*^9, 3.8687835940725317`*^9, 3.8687836377050276`*^9, 
   3.8687837149824476`*^9, 3.868783798718237*^9, 3.8687841390657034`*^9, 
   3.8687863710433655`*^9, 3.868786512247442*^9, 3.8687867261876783`*^9, 
   3.868786788618249*^9, 3.8688982364369464`*^9, 3.8688985754063344`*^9, 
   3.868898701497546*^9, 3.8688988773066025`*^9, 3.868899040261923*^9, 
   3.8688992013851385`*^9, 3.8688993357518234`*^9, 3.8692940647661276`*^9, 
   3.869294294999296*^9, 3.869294412419012*^9, 3.8692945985106564`*^9, 
   3.8692947625010357`*^9, 3.869294923232229*^9, 3.8692951996660404`*^9, 
   3.869295359690193*^9, 3.869295475426813*^9, 3.8692955501620874`*^9, 
   3.869295589940363*^9, 3.8692956632855577`*^9, 3.869296013703601*^9, 
   3.8692961711016035`*^9, 3.869296331528779*^9, 3.8692964854615836`*^9, 
   3.8692967129205933`*^9, 3.8692969481880503`*^9, 3.8692970878470383`*^9, 
   3.869297228486082*^9, 3.86929735782848*^9, 3.869299303752781*^9, 
   3.869299631017499*^9, 3.86929989049234*^9, 3.8693001625939035`*^9, 
   3.869300462818075*^9, 3.869409276282191*^9, 3.8694111292851763`*^9, 
   3.8694115481031313`*^9, 3.869411598180996*^9, 3.86941176941479*^9, 
   3.8694119460288916`*^9, 3.869412143759201*^9, 3.8694124514498*^9, 
   3.869412496513377*^9, 3.8840995524807186`*^9, 3.8840997232154846`*^9, 
   3.8840997761175103`*^9, 3.8840998183149233`*^9, 3.884100004428569*^9, {
   3.88410005969473*^9, 3.88410010130711*^9}, {3.8841113316230884`*^9, 
   3.8841113709673386`*^9}, 3.884111402335133*^9, 3.8841114944143996`*^9, {
   3.884111839701149*^9, 3.88411188745088*^9}, 3.8841119436140924`*^9, 
   3.8841125129166546`*^9, {3.8841136021449547`*^9, 3.884113624195216*^9}, 
   3.884113686243765*^9, 3.884113766636363*^9, 3.8841137966760817`*^9, 
   3.8841138526182814`*^9, 3.8841139088634987`*^9, 3.884113992977309*^9, 
   3.884114068114607*^9, 3.884114408295064*^9, {3.8841144452831793`*^9, 
   3.8841144991662617`*^9}, 3.8841149042964334`*^9, 3.884114999147859*^9, 
   3.904659237773813*^9, 3.9046593616946325`*^9, 3.904660584912736*^9, 
   3.904660638946838*^9, 3.9046607046175566`*^9, 3.9046608548470273`*^9, 
   3.9046610048400927`*^9, 3.904661044874763*^9, 3.9046610968842583`*^9, 
   3.9046611826318116`*^9, 3.904661378510562*^9, 3.9046614576051016`*^9, 
   3.9046615402928553`*^9, 3.904661620614797*^9, 3.9046626725424776`*^9, 
   3.904662715014753*^9, 3.9046631167730694`*^9, 3.9046631989202147`*^9, {
   3.904663239859687*^9, 3.9046632689511385`*^9}, 3.9046633537416887`*^9, 
   3.904663418216205*^9, 3.904663576863686*^9, 3.904663644282621*^9, 
   3.9046636938433084`*^9, {3.9046638021775026`*^9, 3.9046638287431507`*^9}, {
   3.9046639800460196`*^9, 3.9046640054552655`*^9}, 3.904664060684363*^9, {
   3.9046641362858973`*^9, 3.904664162948146*^9}, 3.904664209169036*^9, 
   3.904664249789908*^9, 3.90466431038582*^9, 3.904664356045902*^9, 
   3.9046655239008055`*^9, 3.904665583479315*^9, 3.9046656433592463`*^9, 
   3.90466569051653*^9, 3.904665723608188*^9, 3.9046658148574*^9, {
   3.904667407245164*^9, 3.9046674568779116`*^9}, 3.9046689365415535`*^9, 
   3.905963944283143*^9, 3.9059640245177317`*^9, 3.905964123631401*^9, 
   3.9059641854609375`*^9, 3.9059643357875357`*^9, 3.905964459309601*^9, 
   3.9059644997769156`*^9, 3.9059645729431*^9, 3.9059646943960466`*^9, 
   3.9059648020622053`*^9, 3.905964872278221*^9, 3.905964929705506*^9, 
   3.905964985673707*^9, 3.906036780351438*^9, 3.90603685941396*^9, 
   3.906036923065601*^9, 3.9060369849051375`*^9, 3.9060370307757616`*^9, 
   3.9060410531347666`*^9, 3.906041104966058*^9, 3.906041183208002*^9, 
   3.906041227767685*^9, 3.9060412682335567`*^9, 3.9060413336242723`*^9, 
   3.906041416191019*^9, 3.906041457176692*^9, 3.9060415090673833`*^9, 
   3.9060415544718647`*^9, 3.9060416480110292`*^9, 3.906041696189725*^9, 
   3.9060417390558023`*^9, 3.9060418020073147`*^9, 
   3.9060418485392003`*^9},ExpressionUUID->"aaf67730-5abb-42ec-b32e-\
4b85306980c7"],

Cell[BoxData[
 InterpretationBox[
  RowBox[{
  "8", "\[InvisibleSpace]", "\<\"   \"\>", "\[InvisibleSpace]", "0", 
   "\[InvisibleSpace]", "\<\"           \"\>", "\[InvisibleSpace]", 
   "0.019689311805389242`"}],
  SequenceForm[8, "   ", 0, "           ", 0.019689311805389242`],
  Editable->False]], "Print",
 CellChangeTimes->{
  3.6985916923920856`*^9, 3.6985917258282313`*^9, 3.6985918873423843`*^9, 
   3.699005482602303*^9, 3.699006966710354*^9, 3.6998043212515206`*^9, 
   3.699804483257141*^9, 3.699806560745144*^9, 3.6998071798640585`*^9, 
   3.699807344395852*^9, 3.7002241790890465`*^9, 3.703050746731574*^9, 
   3.7030509467139645`*^9, 3.7030511666014585`*^9, 3.7030512256684585`*^9, 
   3.703051362022731*^9, 3.7030515236598034`*^9, 3.713636445634791*^9, 
   3.7136371490194125`*^9, 3.713637323912881*^9, 3.713637516545628*^9, 
   3.7136378208778563`*^9, 3.7136378990956726`*^9, 3.7180456160118685`*^9, 
   3.718045717089714*^9, 3.7181718608877907`*^9, 3.7181744985938587`*^9, 
   3.718278886577361*^9, 3.718278999027624*^9, 3.718279059519767*^9, 
   3.7182791196789155`*^9, 3.7182791717545757`*^9, 3.7335520787689185`*^9, 
   3.7335521302112727`*^9, 3.7335521837614527`*^9, 3.733552265104417*^9, 
   3.747724650309794*^9, 3.7477259363896675`*^9, 3.747725999499942*^9, 
   3.747726055564299*^9, 3.7477261218865385`*^9, 3.748897456989012*^9, 
   3.748897522856795*^9, 3.748897646625044*^9, 3.74889773849403*^9, {
   3.7488980091326866`*^9, 3.74889803237943*^9}, 3.7488980734679728`*^9, 
   3.7488981274833717`*^9, 3.8678540857378645`*^9, 3.8678550097277136`*^9, 
   3.867855153269924*^9, 3.867855274750872*^9, 3.8678553321891575`*^9, 
   3.86785569401684*^9, 3.8678557301889086`*^9, 3.867855839515162*^9, 
   3.8684722918871613`*^9, 3.868555146302884*^9, 3.8685580840339127`*^9, 
   3.8685581494156523`*^9, 3.8685583063566294`*^9, 3.8685584211491947`*^9, 
   3.8685587306718984`*^9, 3.868558807325283*^9, 3.8687831990819397`*^9, 
   3.868783299702695*^9, 3.868783357039974*^9, 3.868783423469774*^9, 
   3.868783557195422*^9, 3.8687835940725317`*^9, 3.8687836377050276`*^9, 
   3.8687837149824476`*^9, 3.868783798718237*^9, 3.8687841390657034`*^9, 
   3.8687863710433655`*^9, 3.868786512247442*^9, 3.8687867261876783`*^9, 
   3.868786788618249*^9, 3.8688982364369464`*^9, 3.8688985754063344`*^9, 
   3.868898701497546*^9, 3.8688988773066025`*^9, 3.868899040261923*^9, 
   3.8688992013851385`*^9, 3.8688993357518234`*^9, 3.8692940647661276`*^9, 
   3.869294294999296*^9, 3.869294412419012*^9, 3.8692945985106564`*^9, 
   3.8692947625010357`*^9, 3.869294923232229*^9, 3.8692951996660404`*^9, 
   3.869295359690193*^9, 3.869295475426813*^9, 3.8692955501620874`*^9, 
   3.869295589940363*^9, 3.8692956632855577`*^9, 3.869296013703601*^9, 
   3.8692961711016035`*^9, 3.869296331528779*^9, 3.8692964854615836`*^9, 
   3.8692967129205933`*^9, 3.8692969481880503`*^9, 3.8692970878470383`*^9, 
   3.869297228486082*^9, 3.86929735782848*^9, 3.869299303752781*^9, 
   3.869299631017499*^9, 3.86929989049234*^9, 3.8693001625939035`*^9, 
   3.869300462818075*^9, 3.869409276282191*^9, 3.8694111292851763`*^9, 
   3.8694115481031313`*^9, 3.869411598180996*^9, 3.86941176941479*^9, 
   3.8694119460288916`*^9, 3.869412143759201*^9, 3.8694124514498*^9, 
   3.869412496513377*^9, 3.8840995524807186`*^9, 3.8840997232154846`*^9, 
   3.8840997761175103`*^9, 3.8840998183149233`*^9, 3.884100004428569*^9, {
   3.88410005969473*^9, 3.88410010130711*^9}, {3.8841113316230884`*^9, 
   3.8841113709673386`*^9}, 3.884111402335133*^9, 3.8841114944143996`*^9, {
   3.884111839701149*^9, 3.88411188745088*^9}, 3.8841119436140924`*^9, 
   3.8841125129166546`*^9, {3.8841136021449547`*^9, 3.884113624195216*^9}, 
   3.884113686243765*^9, 3.884113766636363*^9, 3.8841137966760817`*^9, 
   3.8841138526182814`*^9, 3.8841139088634987`*^9, 3.884113992977309*^9, 
   3.884114068114607*^9, 3.884114408295064*^9, {3.8841144452831793`*^9, 
   3.8841144991662617`*^9}, 3.8841149042964334`*^9, 3.884114999147859*^9, 
   3.904659237773813*^9, 3.9046593616946325`*^9, 3.904660584912736*^9, 
   3.904660638946838*^9, 3.9046607046175566`*^9, 3.9046608548470273`*^9, 
   3.9046610048400927`*^9, 3.904661044874763*^9, 3.9046610968842583`*^9, 
   3.9046611826318116`*^9, 3.904661378510562*^9, 3.9046614576051016`*^9, 
   3.9046615402928553`*^9, 3.904661620614797*^9, 3.9046626725424776`*^9, 
   3.904662715014753*^9, 3.9046631167730694`*^9, 3.9046631989202147`*^9, {
   3.904663239859687*^9, 3.9046632689511385`*^9}, 3.9046633537416887`*^9, 
   3.904663418216205*^9, 3.904663576863686*^9, 3.904663644282621*^9, 
   3.9046636938433084`*^9, {3.9046638021775026`*^9, 3.9046638287431507`*^9}, {
   3.9046639800460196`*^9, 3.9046640054552655`*^9}, 3.904664060684363*^9, {
   3.9046641362858973`*^9, 3.904664162948146*^9}, 3.904664209169036*^9, 
   3.904664249789908*^9, 3.90466431038582*^9, 3.904664356045902*^9, 
   3.9046655239008055`*^9, 3.904665583479315*^9, 3.9046656433592463`*^9, 
   3.90466569051653*^9, 3.904665723608188*^9, 3.9046658148574*^9, {
   3.904667407245164*^9, 3.9046674568779116`*^9}, 3.9046689365415535`*^9, 
   3.905963944283143*^9, 3.9059640245177317`*^9, 3.905964123631401*^9, 
   3.9059641854609375`*^9, 3.9059643357875357`*^9, 3.905964459309601*^9, 
   3.9059644997769156`*^9, 3.9059645729431*^9, 3.9059646943960466`*^9, 
   3.9059648020622053`*^9, 3.905964872278221*^9, 3.905964929705506*^9, 
   3.905964985673707*^9, 3.906036780351438*^9, 3.90603685941396*^9, 
   3.906036923065601*^9, 3.9060369849051375`*^9, 3.9060370307757616`*^9, 
   3.9060410531347666`*^9, 3.906041104966058*^9, 3.906041183208002*^9, 
   3.906041227767685*^9, 3.9060412682335567`*^9, 3.9060413336242723`*^9, 
   3.906041416191019*^9, 3.906041457176692*^9, 3.9060415090673833`*^9, 
   3.9060415544718647`*^9, 3.9060416480110292`*^9, 3.906041696189725*^9, 
   3.9060417390558023`*^9, 3.9060418020073147`*^9, 
   3.9060418485548*^9},ExpressionUUID->"9042fbc5-26ba-449b-91a7-5cc5278eaa2c"],

Cell[BoxData[
 InterpretationBox[
  RowBox[{
  "9", "\[InvisibleSpace]", "\<\"   \"\>", "\[InvisibleSpace]", "0", 
   "\[InvisibleSpace]", "\<\"           \"\>", "\[InvisibleSpace]", 
   "0.011942171278610478`"}],
  SequenceForm[9, "   ", 0, "           ", 0.011942171278610478`],
  Editable->False]], "Print",
 CellChangeTimes->{
  3.6985916923920856`*^9, 3.6985917258282313`*^9, 3.6985918873423843`*^9, 
   3.699005482602303*^9, 3.699006966710354*^9, 3.6998043212515206`*^9, 
   3.699804483257141*^9, 3.699806560745144*^9, 3.6998071798640585`*^9, 
   3.699807344395852*^9, 3.7002241790890465`*^9, 3.703050746731574*^9, 
   3.7030509467139645`*^9, 3.7030511666014585`*^9, 3.7030512256684585`*^9, 
   3.703051362022731*^9, 3.7030515236598034`*^9, 3.713636445634791*^9, 
   3.7136371490194125`*^9, 3.713637323912881*^9, 3.713637516545628*^9, 
   3.7136378208778563`*^9, 3.7136378990956726`*^9, 3.7180456160118685`*^9, 
   3.718045717089714*^9, 3.7181718608877907`*^9, 3.7181744985938587`*^9, 
   3.718278886577361*^9, 3.718278999027624*^9, 3.718279059519767*^9, 
   3.7182791196789155`*^9, 3.7182791717545757`*^9, 3.7335520787689185`*^9, 
   3.7335521302112727`*^9, 3.7335521837614527`*^9, 3.733552265104417*^9, 
   3.747724650309794*^9, 3.7477259363896675`*^9, 3.747725999499942*^9, 
   3.747726055564299*^9, 3.7477261218865385`*^9, 3.748897456989012*^9, 
   3.748897522856795*^9, 3.748897646625044*^9, 3.74889773849403*^9, {
   3.7488980091326866`*^9, 3.74889803237943*^9}, 3.7488980734679728`*^9, 
   3.7488981274833717`*^9, 3.8678540857378645`*^9, 3.8678550097277136`*^9, 
   3.867855153269924*^9, 3.867855274750872*^9, 3.8678553321891575`*^9, 
   3.86785569401684*^9, 3.8678557301889086`*^9, 3.867855839515162*^9, 
   3.8684722918871613`*^9, 3.868555146302884*^9, 3.8685580840339127`*^9, 
   3.8685581494156523`*^9, 3.8685583063566294`*^9, 3.8685584211491947`*^9, 
   3.8685587306718984`*^9, 3.868558807325283*^9, 3.8687831990819397`*^9, 
   3.868783299702695*^9, 3.868783357039974*^9, 3.868783423469774*^9, 
   3.868783557195422*^9, 3.8687835940725317`*^9, 3.8687836377050276`*^9, 
   3.8687837149824476`*^9, 3.868783798718237*^9, 3.8687841390657034`*^9, 
   3.8687863710433655`*^9, 3.868786512247442*^9, 3.8687867261876783`*^9, 
   3.868786788618249*^9, 3.8688982364369464`*^9, 3.8688985754063344`*^9, 
   3.868898701497546*^9, 3.8688988773066025`*^9, 3.868899040261923*^9, 
   3.8688992013851385`*^9, 3.8688993357518234`*^9, 3.8692940647661276`*^9, 
   3.869294294999296*^9, 3.869294412419012*^9, 3.8692945985106564`*^9, 
   3.8692947625010357`*^9, 3.869294923232229*^9, 3.8692951996660404`*^9, 
   3.869295359690193*^9, 3.869295475426813*^9, 3.8692955501620874`*^9, 
   3.869295589940363*^9, 3.8692956632855577`*^9, 3.869296013703601*^9, 
   3.8692961711016035`*^9, 3.869296331528779*^9, 3.8692964854615836`*^9, 
   3.8692967129205933`*^9, 3.8692969481880503`*^9, 3.8692970878470383`*^9, 
   3.869297228486082*^9, 3.86929735782848*^9, 3.869299303752781*^9, 
   3.869299631017499*^9, 3.86929989049234*^9, 3.8693001625939035`*^9, 
   3.869300462818075*^9, 3.869409276282191*^9, 3.8694111292851763`*^9, 
   3.8694115481031313`*^9, 3.869411598180996*^9, 3.86941176941479*^9, 
   3.8694119460288916`*^9, 3.869412143759201*^9, 3.8694124514498*^9, 
   3.869412496513377*^9, 3.8840995524807186`*^9, 3.8840997232154846`*^9, 
   3.8840997761175103`*^9, 3.8840998183149233`*^9, 3.884100004428569*^9, {
   3.88410005969473*^9, 3.88410010130711*^9}, {3.8841113316230884`*^9, 
   3.8841113709673386`*^9}, 3.884111402335133*^9, 3.8841114944143996`*^9, {
   3.884111839701149*^9, 3.88411188745088*^9}, 3.8841119436140924`*^9, 
   3.8841125129166546`*^9, {3.8841136021449547`*^9, 3.884113624195216*^9}, 
   3.884113686243765*^9, 3.884113766636363*^9, 3.8841137966760817`*^9, 
   3.8841138526182814`*^9, 3.8841139088634987`*^9, 3.884113992977309*^9, 
   3.884114068114607*^9, 3.884114408295064*^9, {3.8841144452831793`*^9, 
   3.8841144991662617`*^9}, 3.8841149042964334`*^9, 3.884114999147859*^9, 
   3.904659237773813*^9, 3.9046593616946325`*^9, 3.904660584912736*^9, 
   3.904660638946838*^9, 3.9046607046175566`*^9, 3.9046608548470273`*^9, 
   3.9046610048400927`*^9, 3.904661044874763*^9, 3.9046610968842583`*^9, 
   3.9046611826318116`*^9, 3.904661378510562*^9, 3.9046614576051016`*^9, 
   3.9046615402928553`*^9, 3.904661620614797*^9, 3.9046626725424776`*^9, 
   3.904662715014753*^9, 3.9046631167730694`*^9, 3.9046631989202147`*^9, {
   3.904663239859687*^9, 3.9046632689511385`*^9}, 3.9046633537416887`*^9, 
   3.904663418216205*^9, 3.904663576863686*^9, 3.904663644282621*^9, 
   3.9046636938433084`*^9, {3.9046638021775026`*^9, 3.9046638287431507`*^9}, {
   3.9046639800460196`*^9, 3.9046640054552655`*^9}, 3.904664060684363*^9, {
   3.9046641362858973`*^9, 3.904664162948146*^9}, 3.904664209169036*^9, 
   3.904664249789908*^9, 3.90466431038582*^9, 3.904664356045902*^9, 
   3.9046655239008055`*^9, 3.904665583479315*^9, 3.9046656433592463`*^9, 
   3.90466569051653*^9, 3.904665723608188*^9, 3.9046658148574*^9, {
   3.904667407245164*^9, 3.9046674568779116`*^9}, 3.9046689365415535`*^9, 
   3.905963944283143*^9, 3.9059640245177317`*^9, 3.905964123631401*^9, 
   3.9059641854609375`*^9, 3.9059643357875357`*^9, 3.905964459309601*^9, 
   3.9059644997769156`*^9, 3.9059645729431*^9, 3.9059646943960466`*^9, 
   3.9059648020622053`*^9, 3.905964872278221*^9, 3.905964929705506*^9, 
   3.905964985673707*^9, 3.906036780351438*^9, 3.90603685941396*^9, 
   3.906036923065601*^9, 3.9060369849051375`*^9, 3.9060370307757616`*^9, 
   3.9060410531347666`*^9, 3.906041104966058*^9, 3.906041183208002*^9, 
   3.906041227767685*^9, 3.9060412682335567`*^9, 3.9060413336242723`*^9, 
   3.906041416191019*^9, 3.906041457176692*^9, 3.9060415090673833`*^9, 
   3.9060415544718647`*^9, 3.9060416480110292`*^9, 3.906041696189725*^9, 
   3.9060417390558023`*^9, 3.9060418020073147`*^9, 
   3.9060418485548*^9},ExpressionUUID->"647ba0c8-abce-4cee-9feb-cdabf644bf38"],

Cell[BoxData[
 InterpretationBox[
  RowBox[{
  "10", "\[InvisibleSpace]", "\<\"   \"\>", "\[InvisibleSpace]", "0", 
   "\[InvisibleSpace]", "\<\"           \"\>", "\[InvisibleSpace]", 
   "0.007243293024016877`"}],
  SequenceForm[10, "   ", 0, "           ", 0.007243293024016877],
  Editable->False]], "Print",
 CellChangeTimes->{
  3.6985916923920856`*^9, 3.6985917258282313`*^9, 3.6985918873423843`*^9, 
   3.699005482602303*^9, 3.699006966710354*^9, 3.6998043212515206`*^9, 
   3.699804483257141*^9, 3.699806560745144*^9, 3.6998071798640585`*^9, 
   3.699807344395852*^9, 3.7002241790890465`*^9, 3.703050746731574*^9, 
   3.7030509467139645`*^9, 3.7030511666014585`*^9, 3.7030512256684585`*^9, 
   3.703051362022731*^9, 3.7030515236598034`*^9, 3.713636445634791*^9, 
   3.7136371490194125`*^9, 3.713637323912881*^9, 3.713637516545628*^9, 
   3.7136378208778563`*^9, 3.7136378990956726`*^9, 3.7180456160118685`*^9, 
   3.718045717089714*^9, 3.7181718608877907`*^9, 3.7181744985938587`*^9, 
   3.718278886577361*^9, 3.718278999027624*^9, 3.718279059519767*^9, 
   3.7182791196789155`*^9, 3.7182791717545757`*^9, 3.7335520787689185`*^9, 
   3.7335521302112727`*^9, 3.7335521837614527`*^9, 3.733552265104417*^9, 
   3.747724650309794*^9, 3.7477259363896675`*^9, 3.747725999499942*^9, 
   3.747726055564299*^9, 3.7477261218865385`*^9, 3.748897456989012*^9, 
   3.748897522856795*^9, 3.748897646625044*^9, 3.74889773849403*^9, {
   3.7488980091326866`*^9, 3.74889803237943*^9}, 3.7488980734679728`*^9, 
   3.7488981274833717`*^9, 3.8678540857378645`*^9, 3.8678550097277136`*^9, 
   3.867855153269924*^9, 3.867855274750872*^9, 3.8678553321891575`*^9, 
   3.86785569401684*^9, 3.8678557301889086`*^9, 3.867855839515162*^9, 
   3.8684722918871613`*^9, 3.868555146302884*^9, 3.8685580840339127`*^9, 
   3.8685581494156523`*^9, 3.8685583063566294`*^9, 3.8685584211491947`*^9, 
   3.8685587306718984`*^9, 3.868558807325283*^9, 3.8687831990819397`*^9, 
   3.868783299702695*^9, 3.868783357039974*^9, 3.868783423469774*^9, 
   3.868783557195422*^9, 3.8687835940725317`*^9, 3.8687836377050276`*^9, 
   3.8687837149824476`*^9, 3.868783798718237*^9, 3.8687841390657034`*^9, 
   3.8687863710433655`*^9, 3.868786512247442*^9, 3.8687867261876783`*^9, 
   3.868786788618249*^9, 3.8688982364369464`*^9, 3.8688985754063344`*^9, 
   3.868898701497546*^9, 3.8688988773066025`*^9, 3.868899040261923*^9, 
   3.8688992013851385`*^9, 3.8688993357518234`*^9, 3.8692940647661276`*^9, 
   3.869294294999296*^9, 3.869294412419012*^9, 3.8692945985106564`*^9, 
   3.8692947625010357`*^9, 3.869294923232229*^9, 3.8692951996660404`*^9, 
   3.869295359690193*^9, 3.869295475426813*^9, 3.8692955501620874`*^9, 
   3.869295589940363*^9, 3.8692956632855577`*^9, 3.869296013703601*^9, 
   3.8692961711016035`*^9, 3.869296331528779*^9, 3.8692964854615836`*^9, 
   3.8692967129205933`*^9, 3.8692969481880503`*^9, 3.8692970878470383`*^9, 
   3.869297228486082*^9, 3.86929735782848*^9, 3.869299303752781*^9, 
   3.869299631017499*^9, 3.86929989049234*^9, 3.8693001625939035`*^9, 
   3.869300462818075*^9, 3.869409276282191*^9, 3.8694111292851763`*^9, 
   3.8694115481031313`*^9, 3.869411598180996*^9, 3.86941176941479*^9, 
   3.8694119460288916`*^9, 3.869412143759201*^9, 3.8694124514498*^9, 
   3.869412496513377*^9, 3.8840995524807186`*^9, 3.8840997232154846`*^9, 
   3.8840997761175103`*^9, 3.8840998183149233`*^9, 3.884100004428569*^9, {
   3.88410005969473*^9, 3.88410010130711*^9}, {3.8841113316230884`*^9, 
   3.8841113709673386`*^9}, 3.884111402335133*^9, 3.8841114944143996`*^9, {
   3.884111839701149*^9, 3.88411188745088*^9}, 3.8841119436140924`*^9, 
   3.8841125129166546`*^9, {3.8841136021449547`*^9, 3.884113624195216*^9}, 
   3.884113686243765*^9, 3.884113766636363*^9, 3.8841137966760817`*^9, 
   3.8841138526182814`*^9, 3.8841139088634987`*^9, 3.884113992977309*^9, 
   3.884114068114607*^9, 3.884114408295064*^9, {3.8841144452831793`*^9, 
   3.8841144991662617`*^9}, 3.8841149042964334`*^9, 3.884114999147859*^9, 
   3.904659237773813*^9, 3.9046593616946325`*^9, 3.904660584912736*^9, 
   3.904660638946838*^9, 3.9046607046175566`*^9, 3.9046608548470273`*^9, 
   3.9046610048400927`*^9, 3.904661044874763*^9, 3.9046610968842583`*^9, 
   3.9046611826318116`*^9, 3.904661378510562*^9, 3.9046614576051016`*^9, 
   3.9046615402928553`*^9, 3.904661620614797*^9, 3.9046626725424776`*^9, 
   3.904662715014753*^9, 3.9046631167730694`*^9, 3.9046631989202147`*^9, {
   3.904663239859687*^9, 3.9046632689511385`*^9}, 3.9046633537416887`*^9, 
   3.904663418216205*^9, 3.904663576863686*^9, 3.904663644282621*^9, 
   3.9046636938433084`*^9, {3.9046638021775026`*^9, 3.9046638287431507`*^9}, {
   3.9046639800460196`*^9, 3.9046640054552655`*^9}, 3.904664060684363*^9, {
   3.9046641362858973`*^9, 3.904664162948146*^9}, 3.904664209169036*^9, 
   3.904664249789908*^9, 3.90466431038582*^9, 3.904664356045902*^9, 
   3.9046655239008055`*^9, 3.904665583479315*^9, 3.9046656433592463`*^9, 
   3.90466569051653*^9, 3.904665723608188*^9, 3.9046658148574*^9, {
   3.904667407245164*^9, 3.9046674568779116`*^9}, 3.9046689365415535`*^9, 
   3.905963944283143*^9, 3.9059640245177317`*^9, 3.905964123631401*^9, 
   3.9059641854609375`*^9, 3.9059643357875357`*^9, 3.905964459309601*^9, 
   3.9059644997769156`*^9, 3.9059645729431*^9, 3.9059646943960466`*^9, 
   3.9059648020622053`*^9, 3.905964872278221*^9, 3.905964929705506*^9, 
   3.905964985673707*^9, 3.906036780351438*^9, 3.90603685941396*^9, 
   3.906036923065601*^9, 3.9060369849051375`*^9, 3.9060370307757616`*^9, 
   3.9060410531347666`*^9, 3.906041104966058*^9, 3.906041183208002*^9, 
   3.906041227767685*^9, 3.9060412682335567`*^9, 3.9060413336242723`*^9, 
   3.906041416191019*^9, 3.906041457176692*^9, 3.9060415090673833`*^9, 
   3.9060415544718647`*^9, 3.9060416480110292`*^9, 3.906041696189725*^9, 
   3.9060417390558023`*^9, 3.9060418020073147`*^9, 
   3.9060418485548*^9},ExpressionUUID->"e2a035bc-f171-498a-8223-d16612f4b3d9"]
}, Open  ]]
}, Open  ]],

Cell[CellGroupData[{

Cell[BoxData[
 RowBox[{"\[IndentingNewLine]", 
  RowBox[{
   RowBox[{
    RowBox[{"m", "=", "0"}], ";"}], "\[IndentingNewLine]", 
   RowBox[{"For", "[", 
    RowBox[{
     RowBox[{"b", "=", 
      RowBox[{"-", "1"}]}], ",", 
     RowBox[{"b", "<", "0"}], ",", 
     RowBox[{
      RowBox[{"b", "++"}], ";", 
      RowBox[{"For", "[", 
       RowBox[{
        RowBox[{"a", "=", "0"}], ",", 
        RowBox[{"a", "<", "9"}], ",", 
        RowBox[{
         RowBox[{"a", "++"}], ";", 
         RowBox[{
          RowBox[{"u", "[", 
           RowBox[{"0", ",", "b"}], "]"}], "=", "0"}], ";", 
         RowBox[{"k", "=", "1"}], ";", 
         RowBox[{"k", "=", 
          RowBox[{"k", "+", "b"}]}], ";", "\[IndentingNewLine]", 
         RowBox[{
          SubscriptBox["p", "m"], "=", 
          RowBox[{
           RowBox[{
            RowBox[{"(", 
             RowBox[{"1", "+", 
              RowBox[{"2", "s"}]}], ")"}], 
            RowBox[{"u", "[", 
             RowBox[{"a", ",", 
              RowBox[{"b", "+", "1"}]}], "]"}]}], "-", 
           RowBox[{"s", "*", 
            RowBox[{"u", "[", 
             RowBox[{
              RowBox[{"a", "+", "1"}], ",", 
              RowBox[{"b", "+", "1"}]}], "]"}]}], "-", 
           RowBox[{"s", "*", 
            RowBox[{"u", "[", 
             RowBox[{
              RowBox[{"a", "-", "1"}], ",", 
              RowBox[{"b", "+", "1"}]}], "]"}]}], "-", 
           RowBox[{"u", "[", 
            RowBox[{"a", ",", "b"}], "]"}], "+", 
           RowBox[{
            RowBox[{"(", 
             RowBox[{
              SuperscriptBox["q", "\[Alpha]"], "*", 
              RowBox[{"Gamma", "[", 
               RowBox[{"2", "-", "\[Alpha]"}], "]"}]}], ")"}], 
            RowBox[{"(", 
             RowBox[{
              RowBox[{"(", "q", " ", ")"}], "^", "2"}], " ", ")"}], "*", 
            RowBox[{"u", "[", 
             RowBox[{"a", ",", "b"}], "]"}]}], "+", 
           RowBox[{
            UnderoverscriptBox["\[Sum]", 
             RowBox[{"k", "=", "1"}], "b"], 
            RowBox[{
             RowBox[{"(", 
              RowBox[{
               RowBox[{
                RowBox[{"(", 
                 RowBox[{"k", "+", "1"}], ")"}], "^", 
                RowBox[{"(", 
                 RowBox[{"1", "-", "\[Alpha]"}], ")"}]}], "-", 
               RowBox[{"k", "^", 
                RowBox[{"(", 
                 RowBox[{"1", "-", "\[Alpha]"}], ")"}]}]}], ")"}], 
             RowBox[{"(", 
              RowBox[{
               RowBox[{"u", "[", 
                RowBox[{"a", ",", 
                 RowBox[{"b", "+", "1", "-", "k"}]}], "]"}], "-", 
               RowBox[{"u", "[", 
                RowBox[{"a", ",", 
                 RowBox[{"b", "-", "k"}]}], "]"}]}], ")"}]}]}]}]}], ";", " ", 
         RowBox[{
          RowBox[{"u", "[", 
           RowBox[{"10", ",", "b"}], "]"}], ":=", " ", "0"}], ";", " ", 
         RowBox[{"Print", "[", 
          RowBox[{
          "a", ",", "\"\<   \>\"", ",", "b", ",", "\"\<        \>\"", ",", 
           SubscriptBox["p", "m"]}], "]"}]}], ",", 
        RowBox[{"m", "++"}]}], "]"}]}]}], "]"}], 
   "\[IndentingNewLine]"}]}]], "Input",
 CellChangeTimes->{{3.67728386332005*^9, 3.677283923916494*^9}, {
   3.677283966445554*^9, 3.6772840943328843`*^9}, {3.677284129181386*^9, 
   3.6772842628937674`*^9}, {3.6772851164452395`*^9, 3.67728550036532*^9}, {
   3.6772860896569133`*^9, 3.6772862080938425`*^9}, {3.6772862753894033`*^9, 
   3.677286807086133*^9}, {3.677286855024088*^9, 3.6772868706082296`*^9}, 
   3.677287176787207*^9, 3.6772872663546963`*^9, {3.677290281572093*^9, 
   3.677290344466695*^9}, {3.6805733923203526`*^9, 3.680573394291648*^9}, {
   3.680573444755712*^9, 3.680573446995839*^9}, 3.6805734973147025`*^9, 
   3.680573539474101*^9, {3.6805739387388196`*^9, 3.6805739391398416`*^9}, {
   3.698292556718791*^9, 3.69829271583667*^9}, {3.6985907056150546`*^9, 
   3.6985908312773933`*^9}, {3.698590876040471*^9, 3.6985909150571384`*^9}, {
   3.698590950879974*^9, 3.698590957365405*^9}, {3.6985912479391336`*^9, 
   3.698591282206286*^9}, {3.6985913850939827`*^9, 3.6985913882175484`*^9}, {
   3.6985917114903746`*^9, 3.698591715168812*^9}, {3.6990052371465178`*^9, 
   3.6990053856595697`*^9}, {3.6990054599348574`*^9, 
   3.6990054654491615`*^9}, {3.699006932000188*^9, 3.6990069435139503`*^9}, {
   3.6990070437079463`*^9, 3.6990070474796743`*^9}, 3.713636827035683*^9, {
   3.713636923970158*^9, 3.7136369791300745`*^9}, {3.7136370222934585`*^9, 
   3.713637032404055*^9}, {3.7136372593509073`*^9, 3.713637263939489*^9}, {
   3.713637344397252*^9, 3.7136373846483755`*^9}, {3.73355212125674*^9, 
   3.733552121858308*^9}, 3.733552174867309*^9, {3.7335522559205933`*^9, 
   3.7335522562747593`*^9}, {3.748897413012989*^9, 3.7488974270578327`*^9}, {
   3.7488976347881765`*^9, 3.7488976370261507`*^9}, 3.748897728708133*^9, {
   3.8678536179681096`*^9, 3.867853662581661*^9}, {3.8678540723500986`*^9, 
   3.867854079608514*^9}, {3.867854118623746*^9, 3.8678542574066834`*^9}, 
   3.86847224762863*^9, {3.8685550749498034`*^9, 3.868555076079868*^9}, 
   3.86855872457655*^9, 3.868783059465954*^9, {3.904641529929516*^9, 
   3.9046415983576374`*^9}, {3.9046416284052896`*^9, 3.9046416382695074`*^9}, 
   3.904663525452194*^9, 3.904663609895358*^9, 3.904663664328656*^9, {
   3.9046639690011997`*^9, 
   3.904663973041607*^9}},ExpressionUUID->"3ee0f84f-5f1e-4818-925d-\
a0e4ee361b6d"],

Cell[CellGroupData[{

Cell[BoxData[
 InterpretationBox[
  RowBox[{
  "1", "\[InvisibleSpace]", "\<\"   \"\>", "\[InvisibleSpace]", "0", 
   "\[InvisibleSpace]", "\<\"        \"\>", "\[InvisibleSpace]", 
   RowBox[{
    RowBox[{"-", "0.6520198071706217`"}], "+", 
    RowBox[{"1.08`", " ", 
     RowBox[{"u", "[", 
      RowBox[{"1", ",", "1"}], "]"}]}], "-", 
    RowBox[{"0.04`", " ", 
     RowBox[{"u", "[", 
      RowBox[{"2", ",", "1"}], "]"}]}]}]}],
  SequenceForm[
  1, "   ", 0, "        ", -0.6520198071706217 + 1.08 $CellContext`u[1, 1] - 
   0.04 $CellContext`u[2, 1]],
  Editable->False]], "Print",
 CellChangeTimes->{{3.867854149792528*^9, 3.8678542304121394`*^9}, 
   3.8678550099197245`*^9, 3.867855153477936*^9, 3.8678552749138813`*^9, 
   3.8678553324081697`*^9, 3.867855694154848*^9, 3.8678557303739195`*^9, 
   3.867855839749175*^9, 3.868472292083173*^9, 3.868555146383889*^9, 
   3.868558084112918*^9, 3.868558149524659*^9, 3.868558306475636*^9, 
   3.8685584212412*^9, 3.8685587307549033`*^9, 3.8685588073892865`*^9, 
   3.8687831992009463`*^9, 3.8687832998577037`*^9, 3.868783357186983*^9, 
   3.8687834236197824`*^9, 3.868783557373433*^9, 3.8687835942235403`*^9, 
   3.8687836379470415`*^9, 3.86878371519946*^9, 3.8687837988742456`*^9, 
   3.8687841393367195`*^9, 3.8687863711973743`*^9, 3.8687865124304523`*^9, 
   3.8687867264236917`*^9, 3.868786788909266*^9, 3.8688982366469584`*^9, 
   3.868898575693351*^9, 3.8688987017055583`*^9, 3.868898877482612*^9, 
   3.8688990404339323`*^9, 3.8688992015421476`*^9, 3.868899335948835*^9, 
   3.869294064929137*^9, 3.8692942951683064`*^9, 3.8692944127100286`*^9, 
   3.8692945987936726`*^9, 3.86929476291706*^9, 3.86929492342024*^9, 
   3.8692951998400507`*^9, 3.8692953599752097`*^9, 3.8692954756448255`*^9, 
   3.8692955504211025`*^9, 3.8692955901173725`*^9, 3.8692956635885754`*^9, 
   3.8692960139186125`*^9, 3.869296171341617*^9, 3.86929633170879*^9, 
   3.869296485674596*^9, 3.8692967130826025`*^9, 3.8692969483830614`*^9, 
   3.8692970880230484`*^9, 3.8692972286690927`*^9, 3.8692973580794945`*^9, 
   3.8692993039247904`*^9, 3.869299631174508*^9, 3.869299890698352*^9, 
   3.869300162867919*^9, 3.869300462989085*^9, 3.869409276430199*^9, 
   3.86941112952919*^9, 3.869411548328144*^9, 3.8694115983330045`*^9, 
   3.8694117695627985`*^9, 3.869411946189901*^9, 3.869412143977214*^9, 
   3.8694124515968084`*^9, 3.869412496660386*^9, 3.884099552623727*^9, 
   3.8840997234084954`*^9, 3.8840997762925205`*^9, 3.884099818513935*^9, 
   3.8841000046125793`*^9, {3.884100059954745*^9, 3.88410010148812*^9}, {
   3.8841113317610965`*^9, 3.884111371099346*^9}, 3.88411140246014*^9, 
   3.8841114946104107`*^9, {3.884111839845157*^9, 3.884111887606889*^9}, 
   3.8841119437541003`*^9, 3.8841125131216664`*^9, {3.884113602247961*^9, 
   3.8841136243232236`*^9}, 3.8841136863717723`*^9, 3.884113766806373*^9, 
   3.884113796812089*^9, 3.8841138528472943`*^9, 3.884113908997506*^9, 
   3.8841139931113167`*^9, 3.884114068236614*^9, 3.8841144084720745`*^9, {
   3.8841144453831854`*^9, 3.8841144993522725`*^9}, 3.8841149044134407`*^9, 
   3.884114999273866*^9, 3.9046592378674135`*^9, 3.904659361741433*^9, 
   3.9046605849439354`*^9, 3.904660638993638*^9, 3.9046607047735567`*^9, 
   3.9046608548938274`*^9, 3.9046610049024925`*^9, 3.904661044921563*^9, 
   3.904661096946659*^9, 3.9046611826786118`*^9, 3.904661378572962*^9, 
   3.904661457636302*^9, 3.904661540355255*^9, 3.904661620645997*^9, 
   3.9046626725892773`*^9, 3.9046627150927525`*^9, 3.9046631168354692`*^9, 
   3.9046631989826145`*^9, {3.9046632399064865`*^9, 3.9046632690291386`*^9}, 
   3.9046633537884884`*^9, 3.9046634182630053`*^9, 3.904663576941686*^9, 
   3.904663644516621*^9, 3.9046636939369087`*^9, {3.904663802224303*^9, 
   3.9046638287899513`*^9}, {3.9046639801084194`*^9, 3.9046640055020657`*^9}, 
   3.904664060731163*^9, {3.904664136332698*^9, 3.9046641630261464`*^9}, 
   3.904664209231436*^9, 3.9046642498523083`*^9, 3.90466431046382*^9, 
   3.904664356108302*^9, 3.9046655239476056`*^9, 3.9046655835261145`*^9, 
   3.904665643421646*^9, 3.90466569057893*^9, 3.9046657236549883`*^9, 
   3.9046658149978*^9, {3.9046674072763634`*^9, 3.9046674569247117`*^9}, 
   3.9046689365883536`*^9, 3.9059639443331456`*^9, 3.9059640245927362`*^9, 
   3.9059641236754036`*^9, 3.905964185518941*^9, 3.905964335845539*^9, 
   3.9059644593536034`*^9, 3.905964499877921*^9, 3.9059645729831023`*^9, 
   3.9059646944910526`*^9, 3.905964802113208*^9, 3.9059648723372245`*^9, 
   3.9059649297695093`*^9, 3.9059649857337103`*^9, 3.906036780416442*^9, 
   3.9060368594719634`*^9, 3.9060369231106033`*^9, 3.9060369850341454`*^9, 
   3.906037030821764*^9, 3.9060410531971664`*^9, 3.906041105012858*^9, 
   3.906041183301602*^9, 3.9060412278144846`*^9, 3.906041268280357*^9, 
   3.9060413337334723`*^9, 3.9060414162378187`*^9, 3.9060414572234917`*^9, 
   3.9060415091141834`*^9, 3.9060415545186644`*^9, 3.9060416481046295`*^9, 
   3.906041696220925*^9, 3.906041739102603*^9, 3.9060418020541143`*^9, 
   3.9060418485704*^9},ExpressionUUID->"304c21b6-4fc2-42d5-af75-5645c5e6c825"],

Cell[BoxData[
 InterpretationBox[
  RowBox[{
  "2", "\[InvisibleSpace]", "\<\"   \"\>", "\[InvisibleSpace]", "0", 
   "\[InvisibleSpace]", "\<\"        \"\>", "\[InvisibleSpace]", 
   RowBox[{
    RowBox[{"-", "0.39547000378890124`"}], "-", 
    RowBox[{"0.04`", " ", 
     RowBox[{"u", "[", 
      RowBox[{"1", ",", "1"}], "]"}]}], "+", 
    RowBox[{"1.08`", " ", 
     RowBox[{"u", "[", 
      RowBox[{"2", ",", "1"}], "]"}]}], "-", 
    RowBox[{"0.04`", " ", 
     RowBox[{"u", "[", 
      RowBox[{"3", ",", "1"}], "]"}]}]}]}],
  SequenceForm[
  2, "   ", 0, "        ", -0.39547000378890124` - 0.04 $CellContext`u[1, 1] + 
   1.08 $CellContext`u[2, 1] - 0.04 $CellContext`u[3, 1]],
  Editable->False]], "Print",
 CellChangeTimes->{{3.867854149792528*^9, 3.8678542304121394`*^9}, 
   3.8678550099197245`*^9, 3.867855153477936*^9, 3.8678552749138813`*^9, 
   3.8678553324081697`*^9, 3.867855694154848*^9, 3.8678557303739195`*^9, 
   3.867855839749175*^9, 3.868472292083173*^9, 3.868555146383889*^9, 
   3.868558084112918*^9, 3.868558149524659*^9, 3.868558306475636*^9, 
   3.8685584212412*^9, 3.8685587307549033`*^9, 3.8685588073892865`*^9, 
   3.8687831992009463`*^9, 3.8687832998577037`*^9, 3.868783357186983*^9, 
   3.8687834236197824`*^9, 3.868783557373433*^9, 3.8687835942235403`*^9, 
   3.8687836379470415`*^9, 3.86878371519946*^9, 3.8687837988742456`*^9, 
   3.8687841393367195`*^9, 3.8687863711973743`*^9, 3.8687865124304523`*^9, 
   3.8687867264236917`*^9, 3.868786788909266*^9, 3.8688982366469584`*^9, 
   3.868898575693351*^9, 3.8688987017055583`*^9, 3.868898877482612*^9, 
   3.8688990404339323`*^9, 3.8688992015421476`*^9, 3.868899335948835*^9, 
   3.869294064929137*^9, 3.8692942951683064`*^9, 3.8692944127100286`*^9, 
   3.8692945987936726`*^9, 3.86929476291706*^9, 3.86929492342024*^9, 
   3.8692951998400507`*^9, 3.8692953599752097`*^9, 3.8692954756448255`*^9, 
   3.8692955504211025`*^9, 3.8692955901173725`*^9, 3.8692956635885754`*^9, 
   3.8692960139186125`*^9, 3.869296171341617*^9, 3.86929633170879*^9, 
   3.869296485674596*^9, 3.8692967130826025`*^9, 3.8692969483830614`*^9, 
   3.8692970880230484`*^9, 3.8692972286690927`*^9, 3.8692973580794945`*^9, 
   3.8692993039247904`*^9, 3.869299631174508*^9, 3.869299890698352*^9, 
   3.869300162867919*^9, 3.869300462989085*^9, 3.869409276430199*^9, 
   3.86941112952919*^9, 3.869411548328144*^9, 3.8694115983330045`*^9, 
   3.8694117695627985`*^9, 3.869411946189901*^9, 3.869412143977214*^9, 
   3.8694124515968084`*^9, 3.869412496660386*^9, 3.884099552623727*^9, 
   3.8840997234084954`*^9, 3.8840997762925205`*^9, 3.884099818513935*^9, 
   3.8841000046125793`*^9, {3.884100059954745*^9, 3.88410010148812*^9}, {
   3.8841113317610965`*^9, 3.884111371099346*^9}, 3.88411140246014*^9, 
   3.8841114946104107`*^9, {3.884111839845157*^9, 3.884111887606889*^9}, 
   3.8841119437541003`*^9, 3.8841125131216664`*^9, {3.884113602247961*^9, 
   3.8841136243232236`*^9}, 3.8841136863717723`*^9, 3.884113766806373*^9, 
   3.884113796812089*^9, 3.8841138528472943`*^9, 3.884113908997506*^9, 
   3.8841139931113167`*^9, 3.884114068236614*^9, 3.8841144084720745`*^9, {
   3.8841144453831854`*^9, 3.8841144993522725`*^9}, 3.8841149044134407`*^9, 
   3.884114999273866*^9, 3.9046592378674135`*^9, 3.904659361741433*^9, 
   3.9046605849439354`*^9, 3.904660638993638*^9, 3.9046607047735567`*^9, 
   3.9046608548938274`*^9, 3.9046610049024925`*^9, 3.904661044921563*^9, 
   3.904661096946659*^9, 3.9046611826786118`*^9, 3.904661378572962*^9, 
   3.904661457636302*^9, 3.904661540355255*^9, 3.904661620645997*^9, 
   3.9046626725892773`*^9, 3.9046627150927525`*^9, 3.9046631168354692`*^9, 
   3.9046631989826145`*^9, {3.9046632399064865`*^9, 3.9046632690291386`*^9}, 
   3.9046633537884884`*^9, 3.9046634182630053`*^9, 3.904663576941686*^9, 
   3.904663644516621*^9, 3.9046636939369087`*^9, {3.904663802224303*^9, 
   3.9046638287899513`*^9}, {3.9046639801084194`*^9, 3.9046640055020657`*^9}, 
   3.904664060731163*^9, {3.904664136332698*^9, 3.9046641630261464`*^9}, 
   3.904664209231436*^9, 3.9046642498523083`*^9, 3.90466431046382*^9, 
   3.904664356108302*^9, 3.9046655239476056`*^9, 3.9046655835261145`*^9, 
   3.904665643421646*^9, 3.90466569057893*^9, 3.9046657236549883`*^9, 
   3.9046658149978*^9, {3.9046674072763634`*^9, 3.9046674569247117`*^9}, 
   3.9046689365883536`*^9, 3.9059639443331456`*^9, 3.9059640245927362`*^9, 
   3.9059641236754036`*^9, 3.905964185518941*^9, 3.905964335845539*^9, 
   3.9059644593536034`*^9, 3.905964499877921*^9, 3.9059645729831023`*^9, 
   3.9059646944910526`*^9, 3.905964802113208*^9, 3.9059648723372245`*^9, 
   3.9059649297695093`*^9, 3.9059649857337103`*^9, 3.906036780416442*^9, 
   3.9060368594719634`*^9, 3.9060369231106033`*^9, 3.9060369850341454`*^9, 
   3.906037030821764*^9, 3.9060410531971664`*^9, 3.906041105012858*^9, 
   3.906041183301602*^9, 3.9060412278144846`*^9, 3.906041268280357*^9, 
   3.9060413337334723`*^9, 3.9060414162378187`*^9, 3.9060414572234917`*^9, 
   3.9060415091141834`*^9, 3.9060415545186644`*^9, 3.9060416481046295`*^9, 
   3.906041696220925*^9, 3.906041739102603*^9, 3.9060418020541143`*^9, 
   3.9060418485704*^9},ExpressionUUID->"d12cb6fa-24af-4e41-a3ad-c03376e31b3f"],

Cell[BoxData[
 InterpretationBox[
  RowBox[{
  "3", "\[InvisibleSpace]", "\<\"   \"\>", "\[InvisibleSpace]", "0", 
   "\[InvisibleSpace]", "\<\"        \"\>", "\[InvisibleSpace]", 
   RowBox[{
    RowBox[{"-", "0.2398646822946399`"}], "-", 
    RowBox[{"0.04`", " ", 
     RowBox[{"u", "[", 
      RowBox[{"2", ",", "1"}], "]"}]}], "+", 
    RowBox[{"1.08`", " ", 
     RowBox[{"u", "[", 
      RowBox[{"3", ",", "1"}], "]"}]}], "-", 
    RowBox[{"0.04`", " ", 
     RowBox[{"u", "[", 
      RowBox[{"4", ",", "1"}], "]"}]}]}]}],
  SequenceForm[
  3, "   ", 0, "        ", -0.2398646822946399 - 0.04 $CellContext`u[2, 1] + 
   1.08 $CellContext`u[3, 1] - 0.04 $CellContext`u[4, 1]],
  Editable->False]], "Print",
 CellChangeTimes->{{3.867854149792528*^9, 3.8678542304121394`*^9}, 
   3.8678550099197245`*^9, 3.867855153477936*^9, 3.8678552749138813`*^9, 
   3.8678553324081697`*^9, 3.867855694154848*^9, 3.8678557303739195`*^9, 
   3.867855839749175*^9, 3.868472292083173*^9, 3.868555146383889*^9, 
   3.868558084112918*^9, 3.868558149524659*^9, 3.868558306475636*^9, 
   3.8685584212412*^9, 3.8685587307549033`*^9, 3.8685588073892865`*^9, 
   3.8687831992009463`*^9, 3.8687832998577037`*^9, 3.868783357186983*^9, 
   3.8687834236197824`*^9, 3.868783557373433*^9, 3.8687835942235403`*^9, 
   3.8687836379470415`*^9, 3.86878371519946*^9, 3.8687837988742456`*^9, 
   3.8687841393367195`*^9, 3.8687863711973743`*^9, 3.8687865124304523`*^9, 
   3.8687867264236917`*^9, 3.868786788909266*^9, 3.8688982366469584`*^9, 
   3.868898575693351*^9, 3.8688987017055583`*^9, 3.868898877482612*^9, 
   3.8688990404339323`*^9, 3.8688992015421476`*^9, 3.868899335948835*^9, 
   3.869294064929137*^9, 3.8692942951683064`*^9, 3.8692944127100286`*^9, 
   3.8692945987936726`*^9, 3.86929476291706*^9, 3.86929492342024*^9, 
   3.8692951998400507`*^9, 3.8692953599752097`*^9, 3.8692954756448255`*^9, 
   3.8692955504211025`*^9, 3.8692955901173725`*^9, 3.8692956635885754`*^9, 
   3.8692960139186125`*^9, 3.869296171341617*^9, 3.86929633170879*^9, 
   3.869296485674596*^9, 3.8692967130826025`*^9, 3.8692969483830614`*^9, 
   3.8692970880230484`*^9, 3.8692972286690927`*^9, 3.8692973580794945`*^9, 
   3.8692993039247904`*^9, 3.869299631174508*^9, 3.869299890698352*^9, 
   3.869300162867919*^9, 3.869300462989085*^9, 3.869409276430199*^9, 
   3.86941112952919*^9, 3.869411548328144*^9, 3.8694115983330045`*^9, 
   3.8694117695627985`*^9, 3.869411946189901*^9, 3.869412143977214*^9, 
   3.8694124515968084`*^9, 3.869412496660386*^9, 3.884099552623727*^9, 
   3.8840997234084954`*^9, 3.8840997762925205`*^9, 3.884099818513935*^9, 
   3.8841000046125793`*^9, {3.884100059954745*^9, 3.88410010148812*^9}, {
   3.8841113317610965`*^9, 3.884111371099346*^9}, 3.88411140246014*^9, 
   3.8841114946104107`*^9, {3.884111839845157*^9, 3.884111887606889*^9}, 
   3.8841119437541003`*^9, 3.8841125131216664`*^9, {3.884113602247961*^9, 
   3.8841136243232236`*^9}, 3.8841136863717723`*^9, 3.884113766806373*^9, 
   3.884113796812089*^9, 3.8841138528472943`*^9, 3.884113908997506*^9, 
   3.8841139931113167`*^9, 3.884114068236614*^9, 3.8841144084720745`*^9, {
   3.8841144453831854`*^9, 3.8841144993522725`*^9}, 3.8841149044134407`*^9, 
   3.884114999273866*^9, 3.9046592378674135`*^9, 3.904659361741433*^9, 
   3.9046605849439354`*^9, 3.904660638993638*^9, 3.9046607047735567`*^9, 
   3.9046608548938274`*^9, 3.9046610049024925`*^9, 3.904661044921563*^9, 
   3.904661096946659*^9, 3.9046611826786118`*^9, 3.904661378572962*^9, 
   3.904661457636302*^9, 3.904661540355255*^9, 3.904661620645997*^9, 
   3.9046626725892773`*^9, 3.9046627150927525`*^9, 3.9046631168354692`*^9, 
   3.9046631989826145`*^9, {3.9046632399064865`*^9, 3.9046632690291386`*^9}, 
   3.9046633537884884`*^9, 3.9046634182630053`*^9, 3.904663576941686*^9, 
   3.904663644516621*^9, 3.9046636939369087`*^9, {3.904663802224303*^9, 
   3.9046638287899513`*^9}, {3.9046639801084194`*^9, 3.9046640055020657`*^9}, 
   3.904664060731163*^9, {3.904664136332698*^9, 3.9046641630261464`*^9}, 
   3.904664209231436*^9, 3.9046642498523083`*^9, 3.90466431046382*^9, 
   3.904664356108302*^9, 3.9046655239476056`*^9, 3.9046655835261145`*^9, 
   3.904665643421646*^9, 3.90466569057893*^9, 3.9046657236549883`*^9, 
   3.9046658149978*^9, {3.9046674072763634`*^9, 3.9046674569247117`*^9}, 
   3.9046689365883536`*^9, 3.9059639443331456`*^9, 3.9059640245927362`*^9, 
   3.9059641236754036`*^9, 3.905964185518941*^9, 3.905964335845539*^9, 
   3.9059644593536034`*^9, 3.905964499877921*^9, 3.9059645729831023`*^9, 
   3.9059646944910526`*^9, 3.905964802113208*^9, 3.9059648723372245`*^9, 
   3.9059649297695093`*^9, 3.9059649857337103`*^9, 3.906036780416442*^9, 
   3.9060368594719634`*^9, 3.9060369231106033`*^9, 3.9060369850341454`*^9, 
   3.906037030821764*^9, 3.9060410531971664`*^9, 3.906041105012858*^9, 
   3.906041183301602*^9, 3.9060412278144846`*^9, 3.906041268280357*^9, 
   3.9060413337334723`*^9, 3.9060414162378187`*^9, 3.9060414572234917`*^9, 
   3.9060415091141834`*^9, 3.9060415545186644`*^9, 3.9060416481046295`*^9, 
   3.906041696220925*^9, 3.906041739102603*^9, 3.9060418020541143`*^9, 
   3.9060418485704*^9},ExpressionUUID->"3ca30b7e-e1fe-424f-9544-2f192c0f2fcd"],

Cell[BoxData[
 InterpretationBox[
  RowBox[{
  "4", "\[InvisibleSpace]", "\<\"   \"\>", "\[InvisibleSpace]", "0", 
   "\[InvisibleSpace]", "\<\"        \"\>", "\[InvisibleSpace]", 
   RowBox[{
    RowBox[{"-", "0.14548528399392915`"}], "-", 
    RowBox[{"0.04`", " ", 
     RowBox[{"u", "[", 
      RowBox[{"3", ",", "1"}], "]"}]}], "+", 
    RowBox[{"1.08`", " ", 
     RowBox[{"u", "[", 
      RowBox[{"4", ",", "1"}], "]"}]}], "-", 
    RowBox[{"0.04`", " ", 
     RowBox[{"u", "[", 
      RowBox[{"5", ",", "1"}], "]"}]}]}]}],
  SequenceForm[
  4, "   ", 0, "        ", -0.14548528399392915` - 0.04 $CellContext`u[3, 1] + 
   1.08 $CellContext`u[4, 1] - 0.04 $CellContext`u[5, 1]],
  Editable->False]], "Print",
 CellChangeTimes->{{3.867854149792528*^9, 3.8678542304121394`*^9}, 
   3.8678550099197245`*^9, 3.867855153477936*^9, 3.8678552749138813`*^9, 
   3.8678553324081697`*^9, 3.867855694154848*^9, 3.8678557303739195`*^9, 
   3.867855839749175*^9, 3.868472292083173*^9, 3.868555146383889*^9, 
   3.868558084112918*^9, 3.868558149524659*^9, 3.868558306475636*^9, 
   3.8685584212412*^9, 3.8685587307549033`*^9, 3.8685588073892865`*^9, 
   3.8687831992009463`*^9, 3.8687832998577037`*^9, 3.868783357186983*^9, 
   3.8687834236197824`*^9, 3.868783557373433*^9, 3.8687835942235403`*^9, 
   3.8687836379470415`*^9, 3.86878371519946*^9, 3.8687837988742456`*^9, 
   3.8687841393367195`*^9, 3.8687863711973743`*^9, 3.8687865124304523`*^9, 
   3.8687867264236917`*^9, 3.868786788909266*^9, 3.8688982366469584`*^9, 
   3.868898575693351*^9, 3.8688987017055583`*^9, 3.868898877482612*^9, 
   3.8688990404339323`*^9, 3.8688992015421476`*^9, 3.868899335948835*^9, 
   3.869294064929137*^9, 3.8692942951683064`*^9, 3.8692944127100286`*^9, 
   3.8692945987936726`*^9, 3.86929476291706*^9, 3.86929492342024*^9, 
   3.8692951998400507`*^9, 3.8692953599752097`*^9, 3.8692954756448255`*^9, 
   3.8692955504211025`*^9, 3.8692955901173725`*^9, 3.8692956635885754`*^9, 
   3.8692960139186125`*^9, 3.869296171341617*^9, 3.86929633170879*^9, 
   3.869296485674596*^9, 3.8692967130826025`*^9, 3.8692969483830614`*^9, 
   3.8692970880230484`*^9, 3.8692972286690927`*^9, 3.8692973580794945`*^9, 
   3.8692993039247904`*^9, 3.869299631174508*^9, 3.869299890698352*^9, 
   3.869300162867919*^9, 3.869300462989085*^9, 3.869409276430199*^9, 
   3.86941112952919*^9, 3.869411548328144*^9, 3.8694115983330045`*^9, 
   3.8694117695627985`*^9, 3.869411946189901*^9, 3.869412143977214*^9, 
   3.8694124515968084`*^9, 3.869412496660386*^9, 3.884099552623727*^9, 
   3.8840997234084954`*^9, 3.8840997762925205`*^9, 3.884099818513935*^9, 
   3.8841000046125793`*^9, {3.884100059954745*^9, 3.88410010148812*^9}, {
   3.8841113317610965`*^9, 3.884111371099346*^9}, 3.88411140246014*^9, 
   3.8841114946104107`*^9, {3.884111839845157*^9, 3.884111887606889*^9}, 
   3.8841119437541003`*^9, 3.8841125131216664`*^9, {3.884113602247961*^9, 
   3.8841136243232236`*^9}, 3.8841136863717723`*^9, 3.884113766806373*^9, 
   3.884113796812089*^9, 3.8841138528472943`*^9, 3.884113908997506*^9, 
   3.8841139931113167`*^9, 3.884114068236614*^9, 3.8841144084720745`*^9, {
   3.8841144453831854`*^9, 3.8841144993522725`*^9}, 3.8841149044134407`*^9, 
   3.884114999273866*^9, 3.9046592378674135`*^9, 3.904659361741433*^9, 
   3.9046605849439354`*^9, 3.904660638993638*^9, 3.9046607047735567`*^9, 
   3.9046608548938274`*^9, 3.9046610049024925`*^9, 3.904661044921563*^9, 
   3.904661096946659*^9, 3.9046611826786118`*^9, 3.904661378572962*^9, 
   3.904661457636302*^9, 3.904661540355255*^9, 3.904661620645997*^9, 
   3.9046626725892773`*^9, 3.9046627150927525`*^9, 3.9046631168354692`*^9, 
   3.9046631989826145`*^9, {3.9046632399064865`*^9, 3.9046632690291386`*^9}, 
   3.9046633537884884`*^9, 3.9046634182630053`*^9, 3.904663576941686*^9, 
   3.904663644516621*^9, 3.9046636939369087`*^9, {3.904663802224303*^9, 
   3.9046638287899513`*^9}, {3.9046639801084194`*^9, 3.9046640055020657`*^9}, 
   3.904664060731163*^9, {3.904664136332698*^9, 3.9046641630261464`*^9}, 
   3.904664209231436*^9, 3.9046642498523083`*^9, 3.90466431046382*^9, 
   3.904664356108302*^9, 3.9046655239476056`*^9, 3.9046655835261145`*^9, 
   3.904665643421646*^9, 3.90466569057893*^9, 3.9046657236549883`*^9, 
   3.9046658149978*^9, {3.9046674072763634`*^9, 3.9046674569247117`*^9}, 
   3.9046689365883536`*^9, 3.9059639443331456`*^9, 3.9059640245927362`*^9, 
   3.9059641236754036`*^9, 3.905964185518941*^9, 3.905964335845539*^9, 
   3.9059644593536034`*^9, 3.905964499877921*^9, 3.9059645729831023`*^9, 
   3.9059646944910526`*^9, 3.905964802113208*^9, 3.9059648723372245`*^9, 
   3.9059649297695093`*^9, 3.9059649857337103`*^9, 3.906036780416442*^9, 
   3.9060368594719634`*^9, 3.9060369231106033`*^9, 3.9060369850341454`*^9, 
   3.906037030821764*^9, 3.9060410531971664`*^9, 3.906041105012858*^9, 
   3.906041183301602*^9, 3.9060412278144846`*^9, 3.906041268280357*^9, 
   3.9060413337334723`*^9, 3.9060414162378187`*^9, 3.9060414572234917`*^9, 
   3.9060415091141834`*^9, 3.9060415545186644`*^9, 3.9060416481046295`*^9, 
   3.906041696220925*^9, 3.906041739102603*^9, 3.9060418020541143`*^9, 
   3.9060418485860004`*^9},ExpressionUUID->"19ba6b7c-686b-48ac-a6ec-\
90b66fe3a6cc"],

Cell[BoxData[
 InterpretationBox[
  RowBox[{
  "5", "\[InvisibleSpace]", "\<\"   \"\>", "\[InvisibleSpace]", "0", 
   "\[InvisibleSpace]", "\<\"        \"\>", "\[InvisibleSpace]", 
   RowBox[{
    RowBox[{"-", "0.08824128527931768`"}], "-", 
    RowBox[{"0.04`", " ", 
     RowBox[{"u", "[", 
      RowBox[{"4", ",", "1"}], "]"}]}], "+", 
    RowBox[{"1.08`", " ", 
     RowBox[{"u", "[", 
      RowBox[{"5", ",", "1"}], "]"}]}], "-", 
    RowBox[{"0.04`", " ", 
     RowBox[{"u", "[", 
      RowBox[{"6", ",", "1"}], "]"}]}]}]}],
  SequenceForm[
  5, "   ", 0, "        ", -0.08824128527931768 - 0.04 $CellContext`u[4, 1] + 
   1.08 $CellContext`u[5, 1] - 0.04 $CellContext`u[6, 1]],
  Editable->False]], "Print",
 CellChangeTimes->{{3.867854149792528*^9, 3.8678542304121394`*^9}, 
   3.8678550099197245`*^9, 3.867855153477936*^9, 3.8678552749138813`*^9, 
   3.8678553324081697`*^9, 3.867855694154848*^9, 3.8678557303739195`*^9, 
   3.867855839749175*^9, 3.868472292083173*^9, 3.868555146383889*^9, 
   3.868558084112918*^9, 3.868558149524659*^9, 3.868558306475636*^9, 
   3.8685584212412*^9, 3.8685587307549033`*^9, 3.8685588073892865`*^9, 
   3.8687831992009463`*^9, 3.8687832998577037`*^9, 3.868783357186983*^9, 
   3.8687834236197824`*^9, 3.868783557373433*^9, 3.8687835942235403`*^9, 
   3.8687836379470415`*^9, 3.86878371519946*^9, 3.8687837988742456`*^9, 
   3.8687841393367195`*^9, 3.8687863711973743`*^9, 3.8687865124304523`*^9, 
   3.8687867264236917`*^9, 3.868786788909266*^9, 3.8688982366469584`*^9, 
   3.868898575693351*^9, 3.8688987017055583`*^9, 3.868898877482612*^9, 
   3.8688990404339323`*^9, 3.8688992015421476`*^9, 3.868899335948835*^9, 
   3.869294064929137*^9, 3.8692942951683064`*^9, 3.8692944127100286`*^9, 
   3.8692945987936726`*^9, 3.86929476291706*^9, 3.86929492342024*^9, 
   3.8692951998400507`*^9, 3.8692953599752097`*^9, 3.8692954756448255`*^9, 
   3.8692955504211025`*^9, 3.8692955901173725`*^9, 3.8692956635885754`*^9, 
   3.8692960139186125`*^9, 3.869296171341617*^9, 3.86929633170879*^9, 
   3.869296485674596*^9, 3.8692967130826025`*^9, 3.8692969483830614`*^9, 
   3.8692970880230484`*^9, 3.8692972286690927`*^9, 3.8692973580794945`*^9, 
   3.8692993039247904`*^9, 3.869299631174508*^9, 3.869299890698352*^9, 
   3.869300162867919*^9, 3.869300462989085*^9, 3.869409276430199*^9, 
   3.86941112952919*^9, 3.869411548328144*^9, 3.8694115983330045`*^9, 
   3.8694117695627985`*^9, 3.869411946189901*^9, 3.869412143977214*^9, 
   3.8694124515968084`*^9, 3.869412496660386*^9, 3.884099552623727*^9, 
   3.8840997234084954`*^9, 3.8840997762925205`*^9, 3.884099818513935*^9, 
   3.8841000046125793`*^9, {3.884100059954745*^9, 3.88410010148812*^9}, {
   3.8841113317610965`*^9, 3.884111371099346*^9}, 3.88411140246014*^9, 
   3.8841114946104107`*^9, {3.884111839845157*^9, 3.884111887606889*^9}, 
   3.8841119437541003`*^9, 3.8841125131216664`*^9, {3.884113602247961*^9, 
   3.8841136243232236`*^9}, 3.8841136863717723`*^9, 3.884113766806373*^9, 
   3.884113796812089*^9, 3.8841138528472943`*^9, 3.884113908997506*^9, 
   3.8841139931113167`*^9, 3.884114068236614*^9, 3.8841144084720745`*^9, {
   3.8841144453831854`*^9, 3.8841144993522725`*^9}, 3.8841149044134407`*^9, 
   3.884114999273866*^9, 3.9046592378674135`*^9, 3.904659361741433*^9, 
   3.9046605849439354`*^9, 3.904660638993638*^9, 3.9046607047735567`*^9, 
   3.9046608548938274`*^9, 3.9046610049024925`*^9, 3.904661044921563*^9, 
   3.904661096946659*^9, 3.9046611826786118`*^9, 3.904661378572962*^9, 
   3.904661457636302*^9, 3.904661540355255*^9, 3.904661620645997*^9, 
   3.9046626725892773`*^9, 3.9046627150927525`*^9, 3.9046631168354692`*^9, 
   3.9046631989826145`*^9, {3.9046632399064865`*^9, 3.9046632690291386`*^9}, 
   3.9046633537884884`*^9, 3.9046634182630053`*^9, 3.904663576941686*^9, 
   3.904663644516621*^9, 3.9046636939369087`*^9, {3.904663802224303*^9, 
   3.9046638287899513`*^9}, {3.9046639801084194`*^9, 3.9046640055020657`*^9}, 
   3.904664060731163*^9, {3.904664136332698*^9, 3.9046641630261464`*^9}, 
   3.904664209231436*^9, 3.9046642498523083`*^9, 3.90466431046382*^9, 
   3.904664356108302*^9, 3.9046655239476056`*^9, 3.9046655835261145`*^9, 
   3.904665643421646*^9, 3.90466569057893*^9, 3.9046657236549883`*^9, 
   3.9046658149978*^9, {3.9046674072763634`*^9, 3.9046674569247117`*^9}, 
   3.9046689365883536`*^9, 3.9059639443331456`*^9, 3.9059640245927362`*^9, 
   3.9059641236754036`*^9, 3.905964185518941*^9, 3.905964335845539*^9, 
   3.9059644593536034`*^9, 3.905964499877921*^9, 3.9059645729831023`*^9, 
   3.9059646944910526`*^9, 3.905964802113208*^9, 3.9059648723372245`*^9, 
   3.9059649297695093`*^9, 3.9059649857337103`*^9, 3.906036780416442*^9, 
   3.9060368594719634`*^9, 3.9060369231106033`*^9, 3.9060369850341454`*^9, 
   3.906037030821764*^9, 3.9060410531971664`*^9, 3.906041105012858*^9, 
   3.906041183301602*^9, 3.9060412278144846`*^9, 3.906041268280357*^9, 
   3.9060413337334723`*^9, 3.9060414162378187`*^9, 3.9060414572234917`*^9, 
   3.9060415091141834`*^9, 3.9060415545186644`*^9, 3.9060416481046295`*^9, 
   3.906041696220925*^9, 3.906041739102603*^9, 3.9060418020541143`*^9, 
   3.9060418485860004`*^9},ExpressionUUID->"15e68ceb-184e-4ca3-ba60-\
0f9a76df70d5"],

Cell[BoxData[
 InterpretationBox[
  RowBox[{
  "6", "\[InvisibleSpace]", "\<\"   \"\>", "\[InvisibleSpace]", "0", 
   "\[InvisibleSpace]", "\<\"        \"\>", "\[InvisibleSpace]", 
   RowBox[{
    RowBox[{"-", "0.05352104497435524`"}], "-", 
    RowBox[{"0.04`", " ", 
     RowBox[{"u", "[", 
      RowBox[{"5", ",", "1"}], "]"}]}], "+", 
    RowBox[{"1.08`", " ", 
     RowBox[{"u", "[", 
      RowBox[{"6", ",", "1"}], "]"}]}], "-", 
    RowBox[{"0.04`", " ", 
     RowBox[{"u", "[", 
      RowBox[{"7", ",", "1"}], "]"}]}]}]}],
  SequenceForm[
  6, "   ", 0, "        ", -0.05352104497435524 - 0.04 $CellContext`u[5, 1] + 
   1.08 $CellContext`u[6, 1] - 0.04 $CellContext`u[7, 1]],
  Editable->False]], "Print",
 CellChangeTimes->{{3.867854149792528*^9, 3.8678542304121394`*^9}, 
   3.8678550099197245`*^9, 3.867855153477936*^9, 3.8678552749138813`*^9, 
   3.8678553324081697`*^9, 3.867855694154848*^9, 3.8678557303739195`*^9, 
   3.867855839749175*^9, 3.868472292083173*^9, 3.868555146383889*^9, 
   3.868558084112918*^9, 3.868558149524659*^9, 3.868558306475636*^9, 
   3.8685584212412*^9, 3.8685587307549033`*^9, 3.8685588073892865`*^9, 
   3.8687831992009463`*^9, 3.8687832998577037`*^9, 3.868783357186983*^9, 
   3.8687834236197824`*^9, 3.868783557373433*^9, 3.8687835942235403`*^9, 
   3.8687836379470415`*^9, 3.86878371519946*^9, 3.8687837988742456`*^9, 
   3.8687841393367195`*^9, 3.8687863711973743`*^9, 3.8687865124304523`*^9, 
   3.8687867264236917`*^9, 3.868786788909266*^9, 3.8688982366469584`*^9, 
   3.868898575693351*^9, 3.8688987017055583`*^9, 3.868898877482612*^9, 
   3.8688990404339323`*^9, 3.8688992015421476`*^9, 3.868899335948835*^9, 
   3.869294064929137*^9, 3.8692942951683064`*^9, 3.8692944127100286`*^9, 
   3.8692945987936726`*^9, 3.86929476291706*^9, 3.86929492342024*^9, 
   3.8692951998400507`*^9, 3.8692953599752097`*^9, 3.8692954756448255`*^9, 
   3.8692955504211025`*^9, 3.8692955901173725`*^9, 3.8692956635885754`*^9, 
   3.8692960139186125`*^9, 3.869296171341617*^9, 3.86929633170879*^9, 
   3.869296485674596*^9, 3.8692967130826025`*^9, 3.8692969483830614`*^9, 
   3.8692970880230484`*^9, 3.8692972286690927`*^9, 3.8692973580794945`*^9, 
   3.8692993039247904`*^9, 3.869299631174508*^9, 3.869299890698352*^9, 
   3.869300162867919*^9, 3.869300462989085*^9, 3.869409276430199*^9, 
   3.86941112952919*^9, 3.869411548328144*^9, 3.8694115983330045`*^9, 
   3.8694117695627985`*^9, 3.869411946189901*^9, 3.869412143977214*^9, 
   3.8694124515968084`*^9, 3.869412496660386*^9, 3.884099552623727*^9, 
   3.8840997234084954`*^9, 3.8840997762925205`*^9, 3.884099818513935*^9, 
   3.8841000046125793`*^9, {3.884100059954745*^9, 3.88410010148812*^9}, {
   3.8841113317610965`*^9, 3.884111371099346*^9}, 3.88411140246014*^9, 
   3.8841114946104107`*^9, {3.884111839845157*^9, 3.884111887606889*^9}, 
   3.8841119437541003`*^9, 3.8841125131216664`*^9, {3.884113602247961*^9, 
   3.8841136243232236`*^9}, 3.8841136863717723`*^9, 3.884113766806373*^9, 
   3.884113796812089*^9, 3.8841138528472943`*^9, 3.884113908997506*^9, 
   3.8841139931113167`*^9, 3.884114068236614*^9, 3.8841144084720745`*^9, {
   3.8841144453831854`*^9, 3.8841144993522725`*^9}, 3.8841149044134407`*^9, 
   3.884114999273866*^9, 3.9046592378674135`*^9, 3.904659361741433*^9, 
   3.9046605849439354`*^9, 3.904660638993638*^9, 3.9046607047735567`*^9, 
   3.9046608548938274`*^9, 3.9046610049024925`*^9, 3.904661044921563*^9, 
   3.904661096946659*^9, 3.9046611826786118`*^9, 3.904661378572962*^9, 
   3.904661457636302*^9, 3.904661540355255*^9, 3.904661620645997*^9, 
   3.9046626725892773`*^9, 3.9046627150927525`*^9, 3.9046631168354692`*^9, 
   3.9046631989826145`*^9, {3.9046632399064865`*^9, 3.9046632690291386`*^9}, 
   3.9046633537884884`*^9, 3.9046634182630053`*^9, 3.904663576941686*^9, 
   3.904663644516621*^9, 3.9046636939369087`*^9, {3.904663802224303*^9, 
   3.9046638287899513`*^9}, {3.9046639801084194`*^9, 3.9046640055020657`*^9}, 
   3.904664060731163*^9, {3.904664136332698*^9, 3.9046641630261464`*^9}, 
   3.904664209231436*^9, 3.9046642498523083`*^9, 3.90466431046382*^9, 
   3.904664356108302*^9, 3.9046655239476056`*^9, 3.9046655835261145`*^9, 
   3.904665643421646*^9, 3.90466569057893*^9, 3.9046657236549883`*^9, 
   3.9046658149978*^9, {3.9046674072763634`*^9, 3.9046674569247117`*^9}, 
   3.9046689365883536`*^9, 3.9059639443331456`*^9, 3.9059640245927362`*^9, 
   3.9059641236754036`*^9, 3.905964185518941*^9, 3.905964335845539*^9, 
   3.9059644593536034`*^9, 3.905964499877921*^9, 3.9059645729831023`*^9, 
   3.9059646944910526`*^9, 3.905964802113208*^9, 3.9059648723372245`*^9, 
   3.9059649297695093`*^9, 3.9059649857337103`*^9, 3.906036780416442*^9, 
   3.9060368594719634`*^9, 3.9060369231106033`*^9, 3.9060369850341454`*^9, 
   3.906037030821764*^9, 3.9060410531971664`*^9, 3.906041105012858*^9, 
   3.906041183301602*^9, 3.9060412278144846`*^9, 3.906041268280357*^9, 
   3.9060413337334723`*^9, 3.9060414162378187`*^9, 3.9060414572234917`*^9, 
   3.9060415091141834`*^9, 3.9060415545186644`*^9, 3.9060416481046295`*^9, 
   3.906041696220925*^9, 3.906041739102603*^9, 3.9060418020541143`*^9, 
   3.9060418485860004`*^9},ExpressionUUID->"3d09561a-1398-404a-b192-\
f6d76ddfc4d5"],

Cell[BoxData[
 InterpretationBox[
  RowBox[{
  "7", "\[InvisibleSpace]", "\<\"   \"\>", "\[InvisibleSpace]", "0", 
   "\[InvisibleSpace]", "\<\"        \"\>", "\[InvisibleSpace]", 
   RowBox[{
    RowBox[{"-", "0.032462154716805205`"}], "-", 
    RowBox[{"0.04`", " ", 
     RowBox[{"u", "[", 
      RowBox[{"6", ",", "1"}], "]"}]}], "+", 
    RowBox[{"1.08`", " ", 
     RowBox[{"u", "[", 
      RowBox[{"7", ",", "1"}], "]"}]}], "-", 
    RowBox[{"0.04`", " ", 
     RowBox[{"u", "[", 
      RowBox[{"8", ",", "1"}], "]"}]}]}]}],
  SequenceForm[
  7, "   ", 0, "        ", -0.032462154716805205` - 0.04 $CellContext`u[6, 1] + 
   1.08 $CellContext`u[7, 1] - 0.04 $CellContext`u[8, 1]],
  Editable->False]], "Print",
 CellChangeTimes->{{3.867854149792528*^9, 3.8678542304121394`*^9}, 
   3.8678550099197245`*^9, 3.867855153477936*^9, 3.8678552749138813`*^9, 
   3.8678553324081697`*^9, 3.867855694154848*^9, 3.8678557303739195`*^9, 
   3.867855839749175*^9, 3.868472292083173*^9, 3.868555146383889*^9, 
   3.868558084112918*^9, 3.868558149524659*^9, 3.868558306475636*^9, 
   3.8685584212412*^9, 3.8685587307549033`*^9, 3.8685588073892865`*^9, 
   3.8687831992009463`*^9, 3.8687832998577037`*^9, 3.868783357186983*^9, 
   3.8687834236197824`*^9, 3.868783557373433*^9, 3.8687835942235403`*^9, 
   3.8687836379470415`*^9, 3.86878371519946*^9, 3.8687837988742456`*^9, 
   3.8687841393367195`*^9, 3.8687863711973743`*^9, 3.8687865124304523`*^9, 
   3.8687867264236917`*^9, 3.868786788909266*^9, 3.8688982366469584`*^9, 
   3.868898575693351*^9, 3.8688987017055583`*^9, 3.868898877482612*^9, 
   3.8688990404339323`*^9, 3.8688992015421476`*^9, 3.868899335948835*^9, 
   3.869294064929137*^9, 3.8692942951683064`*^9, 3.8692944127100286`*^9, 
   3.8692945987936726`*^9, 3.86929476291706*^9, 3.86929492342024*^9, 
   3.8692951998400507`*^9, 3.8692953599752097`*^9, 3.8692954756448255`*^9, 
   3.8692955504211025`*^9, 3.8692955901173725`*^9, 3.8692956635885754`*^9, 
   3.8692960139186125`*^9, 3.869296171341617*^9, 3.86929633170879*^9, 
   3.869296485674596*^9, 3.8692967130826025`*^9, 3.8692969483830614`*^9, 
   3.8692970880230484`*^9, 3.8692972286690927`*^9, 3.8692973580794945`*^9, 
   3.8692993039247904`*^9, 3.869299631174508*^9, 3.869299890698352*^9, 
   3.869300162867919*^9, 3.869300462989085*^9, 3.869409276430199*^9, 
   3.86941112952919*^9, 3.869411548328144*^9, 3.8694115983330045`*^9, 
   3.8694117695627985`*^9, 3.869411946189901*^9, 3.869412143977214*^9, 
   3.8694124515968084`*^9, 3.869412496660386*^9, 3.884099552623727*^9, 
   3.8840997234084954`*^9, 3.8840997762925205`*^9, 3.884099818513935*^9, 
   3.8841000046125793`*^9, {3.884100059954745*^9, 3.88410010148812*^9}, {
   3.8841113317610965`*^9, 3.884111371099346*^9}, 3.88411140246014*^9, 
   3.8841114946104107`*^9, {3.884111839845157*^9, 3.884111887606889*^9}, 
   3.8841119437541003`*^9, 3.8841125131216664`*^9, {3.884113602247961*^9, 
   3.8841136243232236`*^9}, 3.8841136863717723`*^9, 3.884113766806373*^9, 
   3.884113796812089*^9, 3.8841138528472943`*^9, 3.884113908997506*^9, 
   3.8841139931113167`*^9, 3.884114068236614*^9, 3.8841144084720745`*^9, {
   3.8841144453831854`*^9, 3.8841144993522725`*^9}, 3.8841149044134407`*^9, 
   3.884114999273866*^9, 3.9046592378674135`*^9, 3.904659361741433*^9, 
   3.9046605849439354`*^9, 3.904660638993638*^9, 3.9046607047735567`*^9, 
   3.9046608548938274`*^9, 3.9046610049024925`*^9, 3.904661044921563*^9, 
   3.904661096946659*^9, 3.9046611826786118`*^9, 3.904661378572962*^9, 
   3.904661457636302*^9, 3.904661540355255*^9, 3.904661620645997*^9, 
   3.9046626725892773`*^9, 3.9046627150927525`*^9, 3.9046631168354692`*^9, 
   3.9046631989826145`*^9, {3.9046632399064865`*^9, 3.9046632690291386`*^9}, 
   3.9046633537884884`*^9, 3.9046634182630053`*^9, 3.904663576941686*^9, 
   3.904663644516621*^9, 3.9046636939369087`*^9, {3.904663802224303*^9, 
   3.9046638287899513`*^9}, {3.9046639801084194`*^9, 3.9046640055020657`*^9}, 
   3.904664060731163*^9, {3.904664136332698*^9, 3.9046641630261464`*^9}, 
   3.904664209231436*^9, 3.9046642498523083`*^9, 3.90466431046382*^9, 
   3.904664356108302*^9, 3.9046655239476056`*^9, 3.9046655835261145`*^9, 
   3.904665643421646*^9, 3.90466569057893*^9, 3.9046657236549883`*^9, 
   3.9046658149978*^9, {3.9046674072763634`*^9, 3.9046674569247117`*^9}, 
   3.9046689365883536`*^9, 3.9059639443331456`*^9, 3.9059640245927362`*^9, 
   3.9059641236754036`*^9, 3.905964185518941*^9, 3.905964335845539*^9, 
   3.9059644593536034`*^9, 3.905964499877921*^9, 3.9059645729831023`*^9, 
   3.9059646944910526`*^9, 3.905964802113208*^9, 3.9059648723372245`*^9, 
   3.9059649297695093`*^9, 3.9059649857337103`*^9, 3.906036780416442*^9, 
   3.9060368594719634`*^9, 3.9060369231106033`*^9, 3.9060369850341454`*^9, 
   3.906037030821764*^9, 3.9060410531971664`*^9, 3.906041105012858*^9, 
   3.906041183301602*^9, 3.9060412278144846`*^9, 3.906041268280357*^9, 
   3.9060413337334723`*^9, 3.9060414162378187`*^9, 3.9060414572234917`*^9, 
   3.9060415091141834`*^9, 3.9060415545186644`*^9, 3.9060416481046295`*^9, 
   3.906041696220925*^9, 3.906041739102603*^9, 3.9060418020541143`*^9, 
   3.9060418485860004`*^9},ExpressionUUID->"4111d2f2-eda8-4bbe-a09d-\
2c04f486b99a"],

Cell[BoxData[
 InterpretationBox[
  RowBox[{
  "8", "\[InvisibleSpace]", "\<\"   \"\>", "\[InvisibleSpace]", "0", 
   "\[InvisibleSpace]", "\<\"        \"\>", "\[InvisibleSpace]", 
   RowBox[{
    RowBox[{"-", "0.019689292116077436`"}], "-", 
    RowBox[{"0.04`", " ", 
     RowBox[{"u", "[", 
      RowBox[{"7", ",", "1"}], "]"}]}], "+", 
    RowBox[{"1.08`", " ", 
     RowBox[{"u", "[", 
      RowBox[{"8", ",", "1"}], "]"}]}], "-", 
    RowBox[{"0.04`", " ", 
     RowBox[{"u", "[", 
      RowBox[{"9", ",", "1"}], "]"}]}]}]}],
  SequenceForm[
  8, "   ", 0, "        ", -0.019689292116077436` - 0.04 $CellContext`u[7, 1] + 
   1.08 $CellContext`u[8, 1] - 0.04 $CellContext`u[9, 1]],
  Editable->False]], "Print",
 CellChangeTimes->{{3.867854149792528*^9, 3.8678542304121394`*^9}, 
   3.8678550099197245`*^9, 3.867855153477936*^9, 3.8678552749138813`*^9, 
   3.8678553324081697`*^9, 3.867855694154848*^9, 3.8678557303739195`*^9, 
   3.867855839749175*^9, 3.868472292083173*^9, 3.868555146383889*^9, 
   3.868558084112918*^9, 3.868558149524659*^9, 3.868558306475636*^9, 
   3.8685584212412*^9, 3.8685587307549033`*^9, 3.8685588073892865`*^9, 
   3.8687831992009463`*^9, 3.8687832998577037`*^9, 3.868783357186983*^9, 
   3.8687834236197824`*^9, 3.868783557373433*^9, 3.8687835942235403`*^9, 
   3.8687836379470415`*^9, 3.86878371519946*^9, 3.8687837988742456`*^9, 
   3.8687841393367195`*^9, 3.8687863711973743`*^9, 3.8687865124304523`*^9, 
   3.8687867264236917`*^9, 3.868786788909266*^9, 3.8688982366469584`*^9, 
   3.868898575693351*^9, 3.8688987017055583`*^9, 3.868898877482612*^9, 
   3.8688990404339323`*^9, 3.8688992015421476`*^9, 3.868899335948835*^9, 
   3.869294064929137*^9, 3.8692942951683064`*^9, 3.8692944127100286`*^9, 
   3.8692945987936726`*^9, 3.86929476291706*^9, 3.86929492342024*^9, 
   3.8692951998400507`*^9, 3.8692953599752097`*^9, 3.8692954756448255`*^9, 
   3.8692955504211025`*^9, 3.8692955901173725`*^9, 3.8692956635885754`*^9, 
   3.8692960139186125`*^9, 3.869296171341617*^9, 3.86929633170879*^9, 
   3.869296485674596*^9, 3.8692967130826025`*^9, 3.8692969483830614`*^9, 
   3.8692970880230484`*^9, 3.8692972286690927`*^9, 3.8692973580794945`*^9, 
   3.8692993039247904`*^9, 3.869299631174508*^9, 3.869299890698352*^9, 
   3.869300162867919*^9, 3.869300462989085*^9, 3.869409276430199*^9, 
   3.86941112952919*^9, 3.869411548328144*^9, 3.8694115983330045`*^9, 
   3.8694117695627985`*^9, 3.869411946189901*^9, 3.869412143977214*^9, 
   3.8694124515968084`*^9, 3.869412496660386*^9, 3.884099552623727*^9, 
   3.8840997234084954`*^9, 3.8840997762925205`*^9, 3.884099818513935*^9, 
   3.8841000046125793`*^9, {3.884100059954745*^9, 3.88410010148812*^9}, {
   3.8841113317610965`*^9, 3.884111371099346*^9}, 3.88411140246014*^9, 
   3.8841114946104107`*^9, {3.884111839845157*^9, 3.884111887606889*^9}, 
   3.8841119437541003`*^9, 3.8841125131216664`*^9, {3.884113602247961*^9, 
   3.8841136243232236`*^9}, 3.8841136863717723`*^9, 3.884113766806373*^9, 
   3.884113796812089*^9, 3.8841138528472943`*^9, 3.884113908997506*^9, 
   3.8841139931113167`*^9, 3.884114068236614*^9, 3.8841144084720745`*^9, {
   3.8841144453831854`*^9, 3.8841144993522725`*^9}, 3.8841149044134407`*^9, 
   3.884114999273866*^9, 3.9046592378674135`*^9, 3.904659361741433*^9, 
   3.9046605849439354`*^9, 3.904660638993638*^9, 3.9046607047735567`*^9, 
   3.9046608548938274`*^9, 3.9046610049024925`*^9, 3.904661044921563*^9, 
   3.904661096946659*^9, 3.9046611826786118`*^9, 3.904661378572962*^9, 
   3.904661457636302*^9, 3.904661540355255*^9, 3.904661620645997*^9, 
   3.9046626725892773`*^9, 3.9046627150927525`*^9, 3.9046631168354692`*^9, 
   3.9046631989826145`*^9, {3.9046632399064865`*^9, 3.9046632690291386`*^9}, 
   3.9046633537884884`*^9, 3.9046634182630053`*^9, 3.904663576941686*^9, 
   3.904663644516621*^9, 3.9046636939369087`*^9, {3.904663802224303*^9, 
   3.9046638287899513`*^9}, {3.9046639801084194`*^9, 3.9046640055020657`*^9}, 
   3.904664060731163*^9, {3.904664136332698*^9, 3.9046641630261464`*^9}, 
   3.904664209231436*^9, 3.9046642498523083`*^9, 3.90466431046382*^9, 
   3.904664356108302*^9, 3.9046655239476056`*^9, 3.9046655835261145`*^9, 
   3.904665643421646*^9, 3.90466569057893*^9, 3.9046657236549883`*^9, 
   3.9046658149978*^9, {3.9046674072763634`*^9, 3.9046674569247117`*^9}, 
   3.9046689365883536`*^9, 3.9059639443331456`*^9, 3.9059640245927362`*^9, 
   3.9059641236754036`*^9, 3.905964185518941*^9, 3.905964335845539*^9, 
   3.9059644593536034`*^9, 3.905964499877921*^9, 3.9059645729831023`*^9, 
   3.9059646944910526`*^9, 3.905964802113208*^9, 3.9059648723372245`*^9, 
   3.9059649297695093`*^9, 3.9059649857337103`*^9, 3.906036780416442*^9, 
   3.9060368594719634`*^9, 3.9060369231106033`*^9, 3.9060369850341454`*^9, 
   3.906037030821764*^9, 3.9060410531971664`*^9, 3.906041105012858*^9, 
   3.906041183301602*^9, 3.9060412278144846`*^9, 3.906041268280357*^9, 
   3.9060413337334723`*^9, 3.9060414162378187`*^9, 3.9060414572234917`*^9, 
   3.9060415091141834`*^9, 3.9060415545186644`*^9, 3.9060416481046295`*^9, 
   3.906041696220925*^9, 3.906041739102603*^9, 3.9060418020541143`*^9, 
   3.9060418485860004`*^9},ExpressionUUID->"43bc0188-2d12-4e7b-9381-\
7d0cd82f8949"],

Cell[BoxData[
 InterpretationBox[
  RowBox[{
  "9", "\[InvisibleSpace]", "\<\"   \"\>", "\[InvisibleSpace]", "0", 
   "\[InvisibleSpace]", "\<\"        \"\>", "\[InvisibleSpace]", 
   RowBox[{
    RowBox[{"-", "0.0119421593364392`"}], "-", 
    RowBox[{"0.04`", " ", 
     RowBox[{"u", "[", 
      RowBox[{"8", ",", "1"}], "]"}]}], "+", 
    RowBox[{"1.08`", " ", 
     RowBox[{"u", "[", 
      RowBox[{"9", ",", "1"}], "]"}]}]}]}],
  SequenceForm[
  9, "   ", 0, "        ", -0.0119421593364392 - 0.04 $CellContext`u[8, 1] + 
   1.08 $CellContext`u[9, 1]],
  Editable->False]], "Print",
 CellChangeTimes->{{3.867854149792528*^9, 3.8678542304121394`*^9}, 
   3.8678550099197245`*^9, 3.867855153477936*^9, 3.8678552749138813`*^9, 
   3.8678553324081697`*^9, 3.867855694154848*^9, 3.8678557303739195`*^9, 
   3.867855839749175*^9, 3.868472292083173*^9, 3.868555146383889*^9, 
   3.868558084112918*^9, 3.868558149524659*^9, 3.868558306475636*^9, 
   3.8685584212412*^9, 3.8685587307549033`*^9, 3.8685588073892865`*^9, 
   3.8687831992009463`*^9, 3.8687832998577037`*^9, 3.868783357186983*^9, 
   3.8687834236197824`*^9, 3.868783557373433*^9, 3.8687835942235403`*^9, 
   3.8687836379470415`*^9, 3.86878371519946*^9, 3.8687837988742456`*^9, 
   3.8687841393367195`*^9, 3.8687863711973743`*^9, 3.8687865124304523`*^9, 
   3.8687867264236917`*^9, 3.868786788909266*^9, 3.8688982366469584`*^9, 
   3.868898575693351*^9, 3.8688987017055583`*^9, 3.868898877482612*^9, 
   3.8688990404339323`*^9, 3.8688992015421476`*^9, 3.868899335948835*^9, 
   3.869294064929137*^9, 3.8692942951683064`*^9, 3.8692944127100286`*^9, 
   3.8692945987936726`*^9, 3.86929476291706*^9, 3.86929492342024*^9, 
   3.8692951998400507`*^9, 3.8692953599752097`*^9, 3.8692954756448255`*^9, 
   3.8692955504211025`*^9, 3.8692955901173725`*^9, 3.8692956635885754`*^9, 
   3.8692960139186125`*^9, 3.869296171341617*^9, 3.86929633170879*^9, 
   3.869296485674596*^9, 3.8692967130826025`*^9, 3.8692969483830614`*^9, 
   3.8692970880230484`*^9, 3.8692972286690927`*^9, 3.8692973580794945`*^9, 
   3.8692993039247904`*^9, 3.869299631174508*^9, 3.869299890698352*^9, 
   3.869300162867919*^9, 3.869300462989085*^9, 3.869409276430199*^9, 
   3.86941112952919*^9, 3.869411548328144*^9, 3.8694115983330045`*^9, 
   3.8694117695627985`*^9, 3.869411946189901*^9, 3.869412143977214*^9, 
   3.8694124515968084`*^9, 3.869412496660386*^9, 3.884099552623727*^9, 
   3.8840997234084954`*^9, 3.8840997762925205`*^9, 3.884099818513935*^9, 
   3.8841000046125793`*^9, {3.884100059954745*^9, 3.88410010148812*^9}, {
   3.8841113317610965`*^9, 3.884111371099346*^9}, 3.88411140246014*^9, 
   3.8841114946104107`*^9, {3.884111839845157*^9, 3.884111887606889*^9}, 
   3.8841119437541003`*^9, 3.8841125131216664`*^9, {3.884113602247961*^9, 
   3.8841136243232236`*^9}, 3.8841136863717723`*^9, 3.884113766806373*^9, 
   3.884113796812089*^9, 3.8841138528472943`*^9, 3.884113908997506*^9, 
   3.8841139931113167`*^9, 3.884114068236614*^9, 3.8841144084720745`*^9, {
   3.8841144453831854`*^9, 3.8841144993522725`*^9}, 3.8841149044134407`*^9, 
   3.884114999273866*^9, 3.9046592378674135`*^9, 3.904659361741433*^9, 
   3.9046605849439354`*^9, 3.904660638993638*^9, 3.9046607047735567`*^9, 
   3.9046608548938274`*^9, 3.9046610049024925`*^9, 3.904661044921563*^9, 
   3.904661096946659*^9, 3.9046611826786118`*^9, 3.904661378572962*^9, 
   3.904661457636302*^9, 3.904661540355255*^9, 3.904661620645997*^9, 
   3.9046626725892773`*^9, 3.9046627150927525`*^9, 3.9046631168354692`*^9, 
   3.9046631989826145`*^9, {3.9046632399064865`*^9, 3.9046632690291386`*^9}, 
   3.9046633537884884`*^9, 3.9046634182630053`*^9, 3.904663576941686*^9, 
   3.904663644516621*^9, 3.9046636939369087`*^9, {3.904663802224303*^9, 
   3.9046638287899513`*^9}, {3.9046639801084194`*^9, 3.9046640055020657`*^9}, 
   3.904664060731163*^9, {3.904664136332698*^9, 3.9046641630261464`*^9}, 
   3.904664209231436*^9, 3.9046642498523083`*^9, 3.90466431046382*^9, 
   3.904664356108302*^9, 3.9046655239476056`*^9, 3.9046655835261145`*^9, 
   3.904665643421646*^9, 3.90466569057893*^9, 3.9046657236549883`*^9, 
   3.9046658149978*^9, {3.9046674072763634`*^9, 3.9046674569247117`*^9}, 
   3.9046689365883536`*^9, 3.9059639443331456`*^9, 3.9059640245927362`*^9, 
   3.9059641236754036`*^9, 3.905964185518941*^9, 3.905964335845539*^9, 
   3.9059644593536034`*^9, 3.905964499877921*^9, 3.9059645729831023`*^9, 
   3.9059646944910526`*^9, 3.905964802113208*^9, 3.9059648723372245`*^9, 
   3.9059649297695093`*^9, 3.9059649857337103`*^9, 3.906036780416442*^9, 
   3.9060368594719634`*^9, 3.9060369231106033`*^9, 3.9060369850341454`*^9, 
   3.906037030821764*^9, 3.9060410531971664`*^9, 3.906041105012858*^9, 
   3.906041183301602*^9, 3.9060412278144846`*^9, 3.906041268280357*^9, 
   3.9060413337334723`*^9, 3.9060414162378187`*^9, 3.9060414572234917`*^9, 
   3.9060415091141834`*^9, 3.9060415545186644`*^9, 3.9060416481046295`*^9, 
   3.906041696220925*^9, 3.906041739102603*^9, 3.9060418020541143`*^9, 
   3.9060418485860004`*^9},ExpressionUUID->"bc05a4b9-7f85-4bd6-9d9f-\
f59a7dbdfcbf"]
}, Open  ]]
}, Open  ]],

Cell[CellGroupData[{

Cell[BoxData[
 RowBox[{"\[IndentingNewLine]", 
  RowBox[{"sol", "=", 
   RowBox[{"NSolve", "[", 
    RowBox[{
     RowBox[{"{", 
      RowBox[{
       RowBox[{
        SubscriptBox["p", "1"], "\[Equal]", "0"}], ",", 
       RowBox[{
        SubscriptBox["p", "2"], "\[Equal]", "0"}], ",", 
       RowBox[{
        SubscriptBox["p", "3"], "\[Equal]", "0"}], ",", 
       RowBox[{
        SubscriptBox["p", "4"], "\[Equal]", "0"}], ",", 
       RowBox[{
        SubscriptBox["p", "5"], "\[Equal]", "0"}], ",", 
       RowBox[{
        SubscriptBox["p", "6"], "\[Equal]", "0"}], ",", 
       RowBox[{
        SubscriptBox["p", "7"], "\[Equal]", "0"}], ",", 
       RowBox[{
        SubscriptBox["p", "8"], "\[Equal]", "0"}], ",", 
       RowBox[{
        SubscriptBox["p", "9"], "\[Equal]", "0"}]}], "}"}], ",", 
     RowBox[{"{", 
      RowBox[{
       RowBox[{"u", "[", 
        RowBox[{"1", ",", "1"}], "]"}], ",", 
       RowBox[{"u", "[", 
        RowBox[{"2", ",", "1"}], "]"}], ",", 
       RowBox[{"u", "[", 
        RowBox[{"3", ",", "1"}], "]"}], ",", 
       RowBox[{"u", "[", 
        RowBox[{"4", ",", "1"}], "]"}], ",", 
       RowBox[{"u", "[", 
        RowBox[{"5", ",", "1"}], "]"}], ",", 
       RowBox[{"u", "[", 
        RowBox[{"6", ",", "1"}], "]"}], ",", 
       RowBox[{"u", "[", 
        RowBox[{"7", ",", "1"}], "]"}], ",", 
       RowBox[{"u", "[", 
        RowBox[{"8", ",", "1"}], "]"}], ",", 
       RowBox[{"u", "[", 
        RowBox[{"9", ",", "1"}], "]"}]}], "}"}]}], "]"}]}]}]], "Input",
 CellChangeTimes->{
  3.677289092920267*^9, {3.67728915953337*^9, 3.67728938633364*^9}, {
   3.6772894797260103`*^9, 3.677289569502741*^9}, {3.6772896066705*^9, 
   3.6772896370534267`*^9}, {3.6772898001747904`*^9, 
   3.6772898062064056`*^9}},ExpressionUUID->"4608a781-d7ea-4b73-ab83-\
f0787e36effd"],

Cell[BoxData[
 RowBox[{"{", 
  RowBox[{"{", 
   RowBox[{
    RowBox[{
     RowBox[{"u", "[", 
      RowBox[{"1", ",", "1"}], "]"}], "\[Rule]", "0.6184648399861362`"}], ",", 
    RowBox[{
     RowBox[{"u", "[", 
      RowBox[{"2", ",", "1"}], "]"}], "\[Rule]", "0.39805550036014015`"}], 
    ",", 
    RowBox[{
     RowBox[{"u", "[", 
      RowBox[{"3", ",", "1"}], "]"}], "\[Rule]", "0.24228357501511574`"}], 
    ",", 
    RowBox[{
     RowBox[{"u", "[", 
      RowBox[{"4", ",", "1"}], "]"}], "\[Rule]", "0.14698396768198835`"}], 
    ",", 
    RowBox[{
     RowBox[{"u", "[", 
      RowBox[{"5", ",", "1"}], "]"}], "\[Rule]", "0.08915145255034042`"}], 
    ",", 
    RowBox[{
     RowBox[{"u", "[", 
      RowBox[{"6", ",", "1"}], "]"}], "\[Rule]", "0.05407311919426123`"}], 
    ",", 
    RowBox[{
     RowBox[{"u", "[", 
      RowBox[{"7", ",", "1"}], "]"}], "\[Rule]", "0.03279664133583168`"}], 
    ",", 
    RowBox[{
     RowBox[{"u", "[", 
      RowBox[{"8", ",", "1"}], "]"}], "\[Rule]", "0.019882328953064157`"}], 
    ",", 
    RowBox[{
     RowBox[{"u", "[", 
      RowBox[{"9", ",", "1"}], "]"}], "\[Rule]", "0.011793937494964598`"}]}], 
   "}"}], "}"}]], "Output",
 CellChangeTimes->{{3.698591704675027*^9, 3.698591732058915*^9}, 
   3.698591895732875*^9, 3.6990055021779585`*^9, 3.699804321614567*^9, 
   3.699804483406659*^9, 3.6998065608991632`*^9, 3.6998071800030756`*^9, 
   3.6998073449324217`*^9, 3.7002241794085875`*^9, 3.7030507468410873`*^9, 
   3.7030509468134766`*^9, 3.7030511667014704`*^9, 3.703051225797474*^9, 
   3.703051362125244*^9, 3.703051523797821*^9, 3.7136364457393045`*^9, 
   3.713637159261593*^9, 3.7136373290731087`*^9, 3.7136375472113476`*^9, 
   3.7180456161233826`*^9, 3.718045717176225*^9, 3.7181718610193205`*^9, 
   3.7181744987097464`*^9, 3.7182788869014015`*^9, 3.7182789991691427`*^9, 
   3.718279059689287*^9, 3.7182791198364353`*^9, 3.718279171929597*^9, 
   3.7335520789326982`*^9, 3.733552130364937*^9, 3.7335521839303617`*^9, 
   3.733552265226824*^9, 3.74772465076379*^9, 3.747725936538664*^9, 
   3.747725999644941*^9, 3.7477260557713017`*^9, 3.747726122044538*^9, 
   3.7488974573680053`*^9, 3.7488975230427938`*^9, 3.7488976468080425`*^9, 
   3.7488977386820216`*^9, {3.748898009311686*^9, 3.748898032569433*^9}, 
   3.7488980736669703`*^9, 3.748898127672372*^9, 3.867854221105607*^9, 
   3.867855010138737*^9, 3.867855153765952*^9, 3.867855275109893*^9, 
   3.8678553327021866`*^9, 3.8678556942648544`*^9, 3.8678557304979267`*^9, 
   3.867855839967188*^9, 3.868472292300185*^9, 3.8685551464558935`*^9, 
   3.8685580841869216`*^9, 3.868558149619664*^9, 3.8685583065706415`*^9, 
   3.8685584213182044`*^9, 3.8685587308249073`*^9, 3.8685588074612904`*^9, 
   3.868783199383957*^9, 3.8687833000027122`*^9, 3.8687833572939887`*^9, 
   3.8687834237817917`*^9, 3.8687835574944396`*^9, 3.868783594346547*^9, 
   3.8687836381870546`*^9, 3.8687837154164724`*^9, 3.868783798998253*^9, 
   3.868784139584733*^9, 3.8687863713873854`*^9, 3.868786512643464*^9, 
   3.868786726700708*^9, 3.868786789208283*^9, 3.868898236932975*^9, 
   3.868898576237382*^9, 3.868898701873568*^9, 3.868898877701625*^9, 
   3.868899040613943*^9, 3.868899201664154*^9, 3.868899336105844*^9, 
   3.869294065140149*^9, 3.869294295374318*^9, 3.869294412958043*^9, 
   3.8692945994237084`*^9, 3.8692947631820745`*^9, 3.869294923651253*^9, 
   3.869295199977058*^9, 3.869295360231224*^9, 3.869295475886839*^9, 
   3.869295550679117*^9, 3.869295590341386*^9, 3.8692956639975986`*^9, 
   3.869296014188628*^9, 3.8692961715546293`*^9, 3.8692963319388027`*^9, 
   3.869296485870607*^9, 3.869296713306616*^9, 3.869296948525069*^9, 
   3.869297088301064*^9, 3.8692972288931055`*^9, 3.8692973583055077`*^9, 
   3.869299304125802*^9, 3.8692996314265223`*^9, 3.8692998909943686`*^9, 
   3.8693001631159334`*^9, 3.8693004631920967`*^9, 3.869409276724216*^9, 
   3.8694111297892056`*^9, 3.8694115485711584`*^9, 3.8694115985390162`*^9, 
   3.8694117697618093`*^9, 3.8694119464149137`*^9, 3.869412144158224*^9, 
   3.869412451723816*^9, 3.869412496787393*^9, 3.8840995528417397`*^9, 
   3.8840997235735044`*^9, 3.8840997764445286`*^9, 3.8840998186749444`*^9, 
   3.8841000047605877`*^9, {3.8841000601777573`*^9, 3.884100101636129*^9}, {
   3.884111331890104*^9, 3.884111371253355*^9}, 3.8841114026071486`*^9, 
   3.8841114947504187`*^9, {3.884111839960164*^9, 3.8841118877178955`*^9}, 
   3.8841119438311048`*^9, 3.884112513258674*^9, {3.8841136023969693`*^9, 
   3.8841136244522305`*^9}, 3.8841136865347815`*^9, 3.884113766954382*^9, 
   3.8841137969560976`*^9, 3.884113852992303*^9, 3.884113909153515*^9, 
   3.884113993247325*^9, 3.8841140683626213`*^9, 3.8841144085520787`*^9, {
   3.884114445477191*^9, 3.8841144994762793`*^9}, 3.8841149045404477`*^9, 
   3.884114999362871*^9, 3.9046592380858135`*^9, 3.904659361772633*^9, 
   3.9046605849907355`*^9, 3.904660639024838*^9, 3.904660704867157*^9, 
   3.9046608549562273`*^9, 3.9046610049648924`*^9, 3.9046610449683633`*^9, 
   3.904661097009059*^9, 3.9046611827254114`*^9, 3.904661378619762*^9, 
   3.9046614576831017`*^9, 3.9046615404020557`*^9, 3.904661620692797*^9, 
   3.904662672651678*^9, 3.9046627151551533`*^9, 3.9046631168978696`*^9, 
   3.9046631990606146`*^9, {3.904663239937687*^9, 3.9046632691071386`*^9}, 
   3.9046633538664885`*^9, 3.904663418325405*^9, 3.9046635770196867`*^9, 
   3.9046636446414213`*^9, 3.9046636939993086`*^9, {3.904663802286703*^9, 
   3.904663828836751*^9}, {3.9046639801708193`*^9, 3.9046640055488653`*^9}, 
   3.9046640607623625`*^9, {3.9046641363638973`*^9, 3.904664163119746*^9}, 
   3.904664209278236*^9, 3.904664249914708*^9, 3.90466431057302*^9, 
   3.904664356170702*^9, 3.9046655239944057`*^9, 3.904665583572915*^9, 
   3.9046656434840465`*^9, 3.90466569062573*^9, 3.9046657236861887`*^9, 
   3.9046658150758*^9, {3.9046674073231635`*^9, 3.904667456971512*^9}, 
   3.904668936635154*^9, 3.905963945299201*^9, 3.905964024640739*^9, 
   3.9059641237144055`*^9, 3.9059641855679436`*^9, 3.905964335898542*^9, 
   3.905964459390605*^9, 3.905964499986927*^9, 3.9059645730191045`*^9, 
   3.905964694561056*^9, 3.9059648021692114`*^9, 3.905964872386227*^9, 
   3.9059649298225126`*^9, 3.9059649857817135`*^9, 3.9060367805014467`*^9, 
   3.9060368595259666`*^9, 3.9060369231476054`*^9, 3.9060369850771475`*^9, 
   3.906037030859766*^9, 3.9060410532751665`*^9, 3.906041105059658*^9, 
   3.9060411833796024`*^9, 3.906041227861285*^9, 3.906041268311557*^9, 
   3.9060413337802725`*^9, 3.906041416284619*^9, 3.9060414572702923`*^9, 
   3.906041509160983*^9, 3.906041554581064*^9, 3.90604164824503*^9, 
   3.906041696267725*^9, 3.9060417391494026`*^9, 3.9060418021009145`*^9, 
   3.9060418486016006`*^9},ExpressionUUID->"68b06c3d-d093-47cc-a893-\
27574305c2a6"]
}, Open  ]],

Cell[CellGroupData[{

Cell[BoxData[
 RowBox[{"\[IndentingNewLine]", "\[IndentingNewLine]", 
  RowBox[{
   RowBox[{
    RowBox[{"u", "[", 
     RowBox[{"1", ",", "1"}], "]"}], "=", 
    RowBox[{
     RowBox[{"u", "[", 
      RowBox[{"1", ",", "1"}], "]"}], "/.", 
     RowBox[{"sol", "[", 
      RowBox[{"[", "1", "]"}], "]"}]}]}], "\[IndentingNewLine]", 
   RowBox[{
    RowBox[{"u", "[", 
     RowBox[{"2", ",", "1"}], "]"}], "=", 
    RowBox[{
     RowBox[{"u", "[", 
      RowBox[{"2", ",", "1"}], "]"}], "/.", 
     RowBox[{"sol", "[", 
      RowBox[{"[", "1", "]"}], "]"}]}]}], "\[IndentingNewLine]", 
   RowBox[{
    RowBox[{"u", "[", 
     RowBox[{"3", ",", "1"}], "]"}], "=", 
    RowBox[{
     RowBox[{"u", "[", 
      RowBox[{"3", ",", "1"}], "]"}], "/.", 
     RowBox[{"sol", "[", 
      RowBox[{"[", "1", "]"}], "]"}]}]}], "\[IndentingNewLine]", 
   RowBox[{
    RowBox[{"u", "[", 
     RowBox[{"4", ",", "1"}], "]"}], "=", 
    RowBox[{
     RowBox[{"u", "[", 
      RowBox[{"4", ",", "1"}], "]"}], "/.", 
     RowBox[{"sol", "[", 
      RowBox[{"[", "1", "]"}], "]"}]}]}], "\[IndentingNewLine]", 
   RowBox[{
    RowBox[{"u", "[", 
     RowBox[{"5", ",", "1"}], "]"}], "=", 
    RowBox[{
     RowBox[{"u", "[", 
      RowBox[{"5", ",", "1"}], "]"}], "/.", 
     RowBox[{"sol", "[", 
      RowBox[{"[", "1", "]"}], "]"}]}]}], "\[IndentingNewLine]", 
   RowBox[{
    RowBox[{"u", "[", 
     RowBox[{"6", ",", "1"}], "]"}], "=", 
    RowBox[{
     RowBox[{"u", "[", 
      RowBox[{"6", ",", "1"}], "]"}], "/.", 
     RowBox[{"sol", "[", 
      RowBox[{"[", "1", "]"}], "]"}]}]}], "\[IndentingNewLine]", 
   RowBox[{
    RowBox[{"u", "[", 
     RowBox[{"7", ",", "1"}], "]"}], "=", 
    RowBox[{
     RowBox[{"u", "[", 
      RowBox[{"7", ",", "1"}], "]"}], "/.", 
     RowBox[{"sol", "[", 
      RowBox[{"[", "1", "]"}], "]"}]}]}], "\[IndentingNewLine]", 
   RowBox[{
    RowBox[{"u", "[", 
     RowBox[{"8", ",", "1"}], "]"}], "=", 
    RowBox[{
     RowBox[{"u", "[", 
      RowBox[{"8", ",", "1"}], "]"}], "/.", 
     RowBox[{"sol", "[", 
      RowBox[{"[", "1", "]"}], "]"}]}]}], "\[IndentingNewLine]", 
   RowBox[{
    RowBox[{"u", "[", 
     RowBox[{"9", ",", "1"}], "]"}], "=", 
    RowBox[{
     RowBox[{"u", "[", 
      RowBox[{"9", ",", "1"}], "]"}], "/.", 
     RowBox[{"sol", "[", 
      RowBox[{"[", "1", "]"}], "]"}]}]}]}]}]], "Input",
 CellChangeTimes->{{3.677295788485757*^9, 
  3.677295917584856*^9}},ExpressionUUID->"544b5e66-0cfc-4a86-9ebb-\
30760f0e8e8f"],

Cell[BoxData["0.6184648399861362`"], "Output",
 CellChangeTimes->{
  3.6985917363918657`*^9, 3.6985918979230614`*^9, 3.699005506686617*^9, 
   3.699804321629569*^9, 3.699804483419161*^9, 3.6998065609206667`*^9, 
   3.6998071800540824`*^9, 3.6998073449744267`*^9, 3.700224179424589*^9, 
   3.7030507468855934`*^9, 3.7030509468284783`*^9, 3.7030511667169733`*^9, 
   3.7030512258469806`*^9, 3.7030513621782513`*^9, 3.7030515238143225`*^9, 
   3.713636445752308*^9, 3.71363716118217*^9, 3.7136375567047615`*^9, 
   3.718045616133885*^9, 3.7180457171872263`*^9, 3.7181718610349455`*^9, 
   3.718174498731883*^9, 3.718278886911903*^9, 3.7182789992156487`*^9, 
   3.718279059735795*^9, 3.718279119882943*^9, 3.718279171980102*^9, 
   3.733552078970463*^9, 3.733552130411827*^9, 3.73355218397724*^9, 
   3.733552265242456*^9, 3.747724650781789*^9, 3.7477259365786657`*^9, 
   3.74772599968494*^9, 3.747726055815296*^9, 3.7477261220845366`*^9, 
   3.748897457383006*^9, 3.7488975230617905`*^9, 3.748897646870042*^9, 
   3.748897738698022*^9, {3.7488980093756895`*^9, 3.7488980326284266`*^9}, 
   3.748898073730971*^9, 3.7488981276973715`*^9, 3.8678550101947403`*^9, 
   3.8678551539659634`*^9, 3.867855275150895*^9, 3.8678553328971977`*^9, 
   3.8678556943068566`*^9, 3.867855730534929*^9, 3.8678558400131903`*^9, 
   3.868472292333187*^9, 3.868555146469894*^9, 3.868558084202923*^9, 
   3.8685581496366653`*^9, 3.868558306588642*^9, 3.8685584213342056`*^9, 
   3.8685587308429084`*^9, 3.8685588074782915`*^9, 3.8687831994099584`*^9, 
   3.868783300035714*^9, 3.8687833573239903`*^9, 3.8687834238137937`*^9, 
   3.8687835575304413`*^9, 3.86878359438655*^9, 3.8687836382360573`*^9, 
   3.868783715462475*^9, 3.8687837990332546`*^9, 3.868784139759743*^9, 
   3.868786371431388*^9, 3.8687865127034683`*^9, 3.868786726861717*^9, 
   3.8687867894142947`*^9, 3.8688982369769773`*^9, 3.8688985763003855`*^9, 
   3.8688987019045696`*^9, 3.8688988777666283`*^9, 3.868899040652945*^9, 
   3.8688992016961565`*^9, 3.8688993361438465`*^9, 3.8692940651881523`*^9, 
   3.8692942954363213`*^9, 3.869294413095051*^9, 3.869294599470711*^9, 
   3.869294763240078*^9, 3.8692949236932554`*^9, 3.8692952000170603`*^9, 
   3.8692953603792324`*^9, 3.8692954760588493`*^9, 3.8692955507251196`*^9, 
   3.8692955904083896`*^9, 3.869295664041601*^9, 3.8692960143906403`*^9, 
   3.869296171617633*^9, 3.8692963320068064`*^9, 3.86929648592061*^9, 
   3.8692967133596187`*^9, 3.869296948567072*^9, 3.8692970883680677`*^9, 
   3.8692972289461083`*^9, 3.869297358492518*^9, 3.8692993041838055`*^9, 
   3.869299631490526*^9, 3.8692998910343714`*^9, 3.8693001631759367`*^9, 
   3.8693004632401*^9, 3.869409276771219*^9, 3.8694111298322077`*^9, 
   3.8694115486211615`*^9, 3.869411598585019*^9, 3.869411769799812*^9, 
   3.869411946475917*^9, 3.8694121441992264`*^9, 3.869412451763818*^9, 
   3.869412496826395*^9, 3.8840995528907423`*^9, 3.884099723627508*^9, 
   3.884099776500532*^9, 3.884099818736948*^9, 3.8841000048105907`*^9, {
   3.884100060236761*^9, 3.8841001016831317`*^9}, {3.8841113319191055`*^9, 
   3.884111371281357*^9}, 3.88411140264015*^9, 3.8841114947764206`*^9, {
   3.8841118399831653`*^9, 3.8841118877508974`*^9}, 3.8841119438631067`*^9, 
   3.884112513285676*^9, {3.884113602424971*^9, 3.884113624484233*^9}, 
   3.884113686559783*^9, 3.884113766980383*^9, 3.8841137969890995`*^9, 
   3.884113853018304*^9, 3.8841139091785164`*^9, 3.8841139932753267`*^9, 
   3.8841140683916225`*^9, 3.88411440857508*^9, {3.8841144455081925`*^9, 
   3.884114499504281*^9}, 3.884114904568449*^9, 3.884114999390873*^9, 
   3.9046592381014137`*^9, 3.904659361788233*^9, 3.9046605849907355`*^9, 
   3.9046606390404377`*^9, 3.9046607048827567`*^9, 3.9046608549718275`*^9, 
   3.9046610049804926`*^9, 3.9046610449683633`*^9, 3.904661097009059*^9, 
   3.9046611827410116`*^9, 3.9046613786353617`*^9, 3.9046614576831017`*^9, 
   3.904661540417656*^9, 3.904661620708397*^9, 3.904662672651678*^9, 
   3.904662715170753*^9, 3.9046631168978696`*^9, 3.904663199076215*^9, {
   3.904663239953287*^9, 3.904663269122739*^9}, 3.9046633538664885`*^9, 
   3.9046634183410053`*^9, 3.9046635770664864`*^9, 3.904663644750622*^9, 
   3.904663694014909*^9, {3.904663802286703*^9, 3.904663828852351*^9}, {
   3.9046639801864195`*^9, 3.9046640055644655`*^9}, 3.9046640607779627`*^9, {
   3.9046641363794975`*^9, 3.9046641631353464`*^9}, 3.904664209293836*^9, 
   3.9046642499303083`*^9, 3.9046643106198206`*^9, 3.904664356170702*^9, 
   3.9046655239944057`*^9, 3.904665583572915*^9, 3.904665643499646*^9, 
   3.90466569064133*^9, 3.9046657237017884`*^9, 3.9046658150914*^9, {
   3.9046674073387637`*^9, 3.904667456987112*^9}, 3.904668936635154*^9, 
   3.905963945361204*^9, 3.9059640246517396`*^9, 3.905964123726406*^9, 
   3.905964185580944*^9, 3.9059643359105425`*^9, 3.905964459402606*^9, 
   3.9059645000239296`*^9, 3.905964573029105*^9, 3.905964694575057*^9, 
   3.905964802182212*^9, 3.9059648723982277`*^9, 3.905964929834513*^9, 
   3.9059649857937136`*^9, 3.906036780511447*^9, 3.9060368595399675`*^9, 
   3.906036923158606*^9, 3.906036985088148*^9, 3.906037030871767*^9, 
   3.9060410532907667`*^9, 3.9060411050752583`*^9, 3.906041183395202*^9, 
   3.906041227861285*^9, 3.906041268327157*^9, 3.9060413337958727`*^9, 
   3.9060414163002186`*^9, 3.906041457285892*^9, 3.9060415091765833`*^9, 
   3.906041554581064*^9, 3.9060416482606297`*^9, 3.906041696283325*^9, 
   3.9060417391494026`*^9, 3.906041802116514*^9, 
   3.9060418486172004`*^9},ExpressionUUID->"5aa43e63-9f40-40e2-b728-\
a15e2832d59c"],

Cell[BoxData["0.39805550036014015`"], "Output",
 CellChangeTimes->{
  3.6985917363918657`*^9, 3.6985918979230614`*^9, 3.699005506686617*^9, 
   3.699804321629569*^9, 3.699804483419161*^9, 3.6998065609206667`*^9, 
   3.6998071800540824`*^9, 3.6998073449744267`*^9, 3.700224179424589*^9, 
   3.7030507468855934`*^9, 3.7030509468284783`*^9, 3.7030511667169733`*^9, 
   3.7030512258469806`*^9, 3.7030513621782513`*^9, 3.7030515238143225`*^9, 
   3.713636445752308*^9, 3.71363716118217*^9, 3.7136375567047615`*^9, 
   3.718045616133885*^9, 3.7180457171872263`*^9, 3.7181718610349455`*^9, 
   3.718174498731883*^9, 3.718278886911903*^9, 3.7182789992156487`*^9, 
   3.718279059735795*^9, 3.718279119882943*^9, 3.718279171980102*^9, 
   3.733552078970463*^9, 3.733552130411827*^9, 3.73355218397724*^9, 
   3.733552265242456*^9, 3.747724650781789*^9, 3.7477259365786657`*^9, 
   3.74772599968494*^9, 3.747726055815296*^9, 3.7477261220845366`*^9, 
   3.748897457383006*^9, 3.7488975230617905`*^9, 3.748897646870042*^9, 
   3.748897738698022*^9, {3.7488980093756895`*^9, 3.7488980326284266`*^9}, 
   3.748898073730971*^9, 3.7488981276973715`*^9, 3.8678550101947403`*^9, 
   3.8678551539659634`*^9, 3.867855275150895*^9, 3.8678553328971977`*^9, 
   3.8678556943068566`*^9, 3.867855730534929*^9, 3.8678558400131903`*^9, 
   3.868472292333187*^9, 3.868555146469894*^9, 3.868558084202923*^9, 
   3.8685581496366653`*^9, 3.868558306588642*^9, 3.8685584213342056`*^9, 
   3.8685587308429084`*^9, 3.8685588074782915`*^9, 3.8687831994099584`*^9, 
   3.868783300035714*^9, 3.8687833573239903`*^9, 3.8687834238137937`*^9, 
   3.8687835575304413`*^9, 3.86878359438655*^9, 3.8687836382360573`*^9, 
   3.868783715462475*^9, 3.8687837990332546`*^9, 3.868784139759743*^9, 
   3.868786371431388*^9, 3.8687865127034683`*^9, 3.868786726861717*^9, 
   3.8687867894142947`*^9, 3.8688982369769773`*^9, 3.8688985763003855`*^9, 
   3.8688987019045696`*^9, 3.8688988777666283`*^9, 3.868899040652945*^9, 
   3.8688992016961565`*^9, 3.8688993361438465`*^9, 3.8692940651881523`*^9, 
   3.8692942954363213`*^9, 3.869294413095051*^9, 3.869294599470711*^9, 
   3.869294763240078*^9, 3.8692949236932554`*^9, 3.8692952000170603`*^9, 
   3.8692953603792324`*^9, 3.8692954760588493`*^9, 3.8692955507251196`*^9, 
   3.8692955904083896`*^9, 3.869295664041601*^9, 3.8692960143906403`*^9, 
   3.869296171617633*^9, 3.8692963320068064`*^9, 3.86929648592061*^9, 
   3.8692967133596187`*^9, 3.869296948567072*^9, 3.8692970883680677`*^9, 
   3.8692972289461083`*^9, 3.869297358492518*^9, 3.8692993041838055`*^9, 
   3.869299631490526*^9, 3.8692998910343714`*^9, 3.8693001631759367`*^9, 
   3.8693004632401*^9, 3.869409276771219*^9, 3.8694111298322077`*^9, 
   3.8694115486211615`*^9, 3.869411598585019*^9, 3.869411769799812*^9, 
   3.869411946475917*^9, 3.8694121441992264`*^9, 3.869412451763818*^9, 
   3.869412496826395*^9, 3.8840995528907423`*^9, 3.884099723627508*^9, 
   3.884099776500532*^9, 3.884099818736948*^9, 3.8841000048105907`*^9, {
   3.884100060236761*^9, 3.8841001016831317`*^9}, {3.8841113319191055`*^9, 
   3.884111371281357*^9}, 3.88411140264015*^9, 3.8841114947764206`*^9, {
   3.8841118399831653`*^9, 3.8841118877508974`*^9}, 3.8841119438631067`*^9, 
   3.884112513285676*^9, {3.884113602424971*^9, 3.884113624484233*^9}, 
   3.884113686559783*^9, 3.884113766980383*^9, 3.8841137969890995`*^9, 
   3.884113853018304*^9, 3.8841139091785164`*^9, 3.8841139932753267`*^9, 
   3.8841140683916225`*^9, 3.88411440857508*^9, {3.8841144455081925`*^9, 
   3.884114499504281*^9}, 3.884114904568449*^9, 3.884114999390873*^9, 
   3.9046592381014137`*^9, 3.904659361788233*^9, 3.9046605849907355`*^9, 
   3.9046606390404377`*^9, 3.9046607048827567`*^9, 3.9046608549718275`*^9, 
   3.9046610049804926`*^9, 3.9046610449683633`*^9, 3.904661097009059*^9, 
   3.9046611827410116`*^9, 3.9046613786353617`*^9, 3.9046614576831017`*^9, 
   3.904661540417656*^9, 3.904661620708397*^9, 3.904662672651678*^9, 
   3.904662715170753*^9, 3.9046631168978696`*^9, 3.904663199076215*^9, {
   3.904663239953287*^9, 3.904663269122739*^9}, 3.9046633538664885`*^9, 
   3.9046634183410053`*^9, 3.9046635770664864`*^9, 3.904663644750622*^9, 
   3.904663694014909*^9, {3.904663802286703*^9, 3.904663828852351*^9}, {
   3.9046639801864195`*^9, 3.9046640055644655`*^9}, 3.9046640607779627`*^9, {
   3.9046641363794975`*^9, 3.9046641631353464`*^9}, 3.904664209293836*^9, 
   3.9046642499303083`*^9, 3.9046643106198206`*^9, 3.904664356170702*^9, 
   3.9046655239944057`*^9, 3.904665583572915*^9, 3.904665643499646*^9, 
   3.90466569064133*^9, 3.9046657237017884`*^9, 3.9046658150914*^9, {
   3.9046674073387637`*^9, 3.904667456987112*^9}, 3.904668936635154*^9, 
   3.905963945361204*^9, 3.9059640246517396`*^9, 3.905964123726406*^9, 
   3.905964185580944*^9, 3.9059643359105425`*^9, 3.905964459402606*^9, 
   3.9059645000239296`*^9, 3.905964573029105*^9, 3.905964694575057*^9, 
   3.905964802182212*^9, 3.9059648723982277`*^9, 3.905964929834513*^9, 
   3.9059649857937136`*^9, 3.906036780511447*^9, 3.9060368595399675`*^9, 
   3.906036923158606*^9, 3.906036985088148*^9, 3.906037030871767*^9, 
   3.9060410532907667`*^9, 3.9060411050752583`*^9, 3.906041183395202*^9, 
   3.906041227861285*^9, 3.906041268327157*^9, 3.9060413337958727`*^9, 
   3.9060414163002186`*^9, 3.906041457285892*^9, 3.9060415091765833`*^9, 
   3.906041554581064*^9, 3.9060416482606297`*^9, 3.906041696283325*^9, 
   3.9060417391494026`*^9, 3.906041802116514*^9, 
   3.9060418486172004`*^9},ExpressionUUID->"4d89f7ab-c5d4-4245-b8fa-\
ba1ec898b865"],

Cell[BoxData["0.24228357501511574`"], "Output",
 CellChangeTimes->{
  3.6985917363918657`*^9, 3.6985918979230614`*^9, 3.699005506686617*^9, 
   3.699804321629569*^9, 3.699804483419161*^9, 3.6998065609206667`*^9, 
   3.6998071800540824`*^9, 3.6998073449744267`*^9, 3.700224179424589*^9, 
   3.7030507468855934`*^9, 3.7030509468284783`*^9, 3.7030511667169733`*^9, 
   3.7030512258469806`*^9, 3.7030513621782513`*^9, 3.7030515238143225`*^9, 
   3.713636445752308*^9, 3.71363716118217*^9, 3.7136375567047615`*^9, 
   3.718045616133885*^9, 3.7180457171872263`*^9, 3.7181718610349455`*^9, 
   3.718174498731883*^9, 3.718278886911903*^9, 3.7182789992156487`*^9, 
   3.718279059735795*^9, 3.718279119882943*^9, 3.718279171980102*^9, 
   3.733552078970463*^9, 3.733552130411827*^9, 3.73355218397724*^9, 
   3.733552265242456*^9, 3.747724650781789*^9, 3.7477259365786657`*^9, 
   3.74772599968494*^9, 3.747726055815296*^9, 3.7477261220845366`*^9, 
   3.748897457383006*^9, 3.7488975230617905`*^9, 3.748897646870042*^9, 
   3.748897738698022*^9, {3.7488980093756895`*^9, 3.7488980326284266`*^9}, 
   3.748898073730971*^9, 3.7488981276973715`*^9, 3.8678550101947403`*^9, 
   3.8678551539659634`*^9, 3.867855275150895*^9, 3.8678553328971977`*^9, 
   3.8678556943068566`*^9, 3.867855730534929*^9, 3.8678558400131903`*^9, 
   3.868472292333187*^9, 3.868555146469894*^9, 3.868558084202923*^9, 
   3.8685581496366653`*^9, 3.868558306588642*^9, 3.8685584213342056`*^9, 
   3.8685587308429084`*^9, 3.8685588074782915`*^9, 3.8687831994099584`*^9, 
   3.868783300035714*^9, 3.8687833573239903`*^9, 3.8687834238137937`*^9, 
   3.8687835575304413`*^9, 3.86878359438655*^9, 3.8687836382360573`*^9, 
   3.868783715462475*^9, 3.8687837990332546`*^9, 3.868784139759743*^9, 
   3.868786371431388*^9, 3.8687865127034683`*^9, 3.868786726861717*^9, 
   3.8687867894142947`*^9, 3.8688982369769773`*^9, 3.8688985763003855`*^9, 
   3.8688987019045696`*^9, 3.8688988777666283`*^9, 3.868899040652945*^9, 
   3.8688992016961565`*^9, 3.8688993361438465`*^9, 3.8692940651881523`*^9, 
   3.8692942954363213`*^9, 3.869294413095051*^9, 3.869294599470711*^9, 
   3.869294763240078*^9, 3.8692949236932554`*^9, 3.8692952000170603`*^9, 
   3.8692953603792324`*^9, 3.8692954760588493`*^9, 3.8692955507251196`*^9, 
   3.8692955904083896`*^9, 3.869295664041601*^9, 3.8692960143906403`*^9, 
   3.869296171617633*^9, 3.8692963320068064`*^9, 3.86929648592061*^9, 
   3.8692967133596187`*^9, 3.869296948567072*^9, 3.8692970883680677`*^9, 
   3.8692972289461083`*^9, 3.869297358492518*^9, 3.8692993041838055`*^9, 
   3.869299631490526*^9, 3.8692998910343714`*^9, 3.8693001631759367`*^9, 
   3.8693004632401*^9, 3.869409276771219*^9, 3.8694111298322077`*^9, 
   3.8694115486211615`*^9, 3.869411598585019*^9, 3.869411769799812*^9, 
   3.869411946475917*^9, 3.8694121441992264`*^9, 3.869412451763818*^9, 
   3.869412496826395*^9, 3.8840995528907423`*^9, 3.884099723627508*^9, 
   3.884099776500532*^9, 3.884099818736948*^9, 3.8841000048105907`*^9, {
   3.884100060236761*^9, 3.8841001016831317`*^9}, {3.8841113319191055`*^9, 
   3.884111371281357*^9}, 3.88411140264015*^9, 3.8841114947764206`*^9, {
   3.8841118399831653`*^9, 3.8841118877508974`*^9}, 3.8841119438631067`*^9, 
   3.884112513285676*^9, {3.884113602424971*^9, 3.884113624484233*^9}, 
   3.884113686559783*^9, 3.884113766980383*^9, 3.8841137969890995`*^9, 
   3.884113853018304*^9, 3.8841139091785164`*^9, 3.8841139932753267`*^9, 
   3.8841140683916225`*^9, 3.88411440857508*^9, {3.8841144455081925`*^9, 
   3.884114499504281*^9}, 3.884114904568449*^9, 3.884114999390873*^9, 
   3.9046592381014137`*^9, 3.904659361788233*^9, 3.9046605849907355`*^9, 
   3.9046606390404377`*^9, 3.9046607048827567`*^9, 3.9046608549718275`*^9, 
   3.9046610049804926`*^9, 3.9046610449683633`*^9, 3.904661097009059*^9, 
   3.9046611827410116`*^9, 3.9046613786353617`*^9, 3.9046614576831017`*^9, 
   3.904661540417656*^9, 3.904661620708397*^9, 3.904662672651678*^9, 
   3.904662715170753*^9, 3.9046631168978696`*^9, 3.904663199076215*^9, {
   3.904663239953287*^9, 3.904663269122739*^9}, 3.9046633538664885`*^9, 
   3.9046634183410053`*^9, 3.9046635770664864`*^9, 3.904663644750622*^9, 
   3.904663694014909*^9, {3.904663802286703*^9, 3.904663828852351*^9}, {
   3.9046639801864195`*^9, 3.9046640055644655`*^9}, 3.9046640607779627`*^9, {
   3.9046641363794975`*^9, 3.9046641631353464`*^9}, 3.904664209293836*^9, 
   3.9046642499303083`*^9, 3.9046643106198206`*^9, 3.904664356170702*^9, 
   3.9046655239944057`*^9, 3.904665583572915*^9, 3.904665643499646*^9, 
   3.90466569064133*^9, 3.9046657237017884`*^9, 3.9046658150914*^9, {
   3.9046674073387637`*^9, 3.904667456987112*^9}, 3.904668936635154*^9, 
   3.905963945361204*^9, 3.9059640246517396`*^9, 3.905964123726406*^9, 
   3.905964185580944*^9, 3.9059643359105425`*^9, 3.905964459402606*^9, 
   3.9059645000239296`*^9, 3.905964573029105*^9, 3.905964694575057*^9, 
   3.905964802182212*^9, 3.9059648723982277`*^9, 3.905964929834513*^9, 
   3.9059649857937136`*^9, 3.906036780511447*^9, 3.9060368595399675`*^9, 
   3.906036923158606*^9, 3.906036985088148*^9, 3.906037030871767*^9, 
   3.9060410532907667`*^9, 3.9060411050752583`*^9, 3.906041183395202*^9, 
   3.906041227861285*^9, 3.906041268327157*^9, 3.9060413337958727`*^9, 
   3.9060414163002186`*^9, 3.906041457285892*^9, 3.9060415091765833`*^9, 
   3.906041554581064*^9, 3.9060416482606297`*^9, 3.906041696283325*^9, 
   3.9060417391494026`*^9, 3.906041802116514*^9, 
   3.9060418486328*^9},ExpressionUUID->"93baabd2-cb54-4f5c-9bd8-35c73ed5ee7b"],

Cell[BoxData["0.14698396768198835`"], "Output",
 CellChangeTimes->{
  3.6985917363918657`*^9, 3.6985918979230614`*^9, 3.699005506686617*^9, 
   3.699804321629569*^9, 3.699804483419161*^9, 3.6998065609206667`*^9, 
   3.6998071800540824`*^9, 3.6998073449744267`*^9, 3.700224179424589*^9, 
   3.7030507468855934`*^9, 3.7030509468284783`*^9, 3.7030511667169733`*^9, 
   3.7030512258469806`*^9, 3.7030513621782513`*^9, 3.7030515238143225`*^9, 
   3.713636445752308*^9, 3.71363716118217*^9, 3.7136375567047615`*^9, 
   3.718045616133885*^9, 3.7180457171872263`*^9, 3.7181718610349455`*^9, 
   3.718174498731883*^9, 3.718278886911903*^9, 3.7182789992156487`*^9, 
   3.718279059735795*^9, 3.718279119882943*^9, 3.718279171980102*^9, 
   3.733552078970463*^9, 3.733552130411827*^9, 3.73355218397724*^9, 
   3.733552265242456*^9, 3.747724650781789*^9, 3.7477259365786657`*^9, 
   3.74772599968494*^9, 3.747726055815296*^9, 3.7477261220845366`*^9, 
   3.748897457383006*^9, 3.7488975230617905`*^9, 3.748897646870042*^9, 
   3.748897738698022*^9, {3.7488980093756895`*^9, 3.7488980326284266`*^9}, 
   3.748898073730971*^9, 3.7488981276973715`*^9, 3.8678550101947403`*^9, 
   3.8678551539659634`*^9, 3.867855275150895*^9, 3.8678553328971977`*^9, 
   3.8678556943068566`*^9, 3.867855730534929*^9, 3.8678558400131903`*^9, 
   3.868472292333187*^9, 3.868555146469894*^9, 3.868558084202923*^9, 
   3.8685581496366653`*^9, 3.868558306588642*^9, 3.8685584213342056`*^9, 
   3.8685587308429084`*^9, 3.8685588074782915`*^9, 3.8687831994099584`*^9, 
   3.868783300035714*^9, 3.8687833573239903`*^9, 3.8687834238137937`*^9, 
   3.8687835575304413`*^9, 3.86878359438655*^9, 3.8687836382360573`*^9, 
   3.868783715462475*^9, 3.8687837990332546`*^9, 3.868784139759743*^9, 
   3.868786371431388*^9, 3.8687865127034683`*^9, 3.868786726861717*^9, 
   3.8687867894142947`*^9, 3.8688982369769773`*^9, 3.8688985763003855`*^9, 
   3.8688987019045696`*^9, 3.8688988777666283`*^9, 3.868899040652945*^9, 
   3.8688992016961565`*^9, 3.8688993361438465`*^9, 3.8692940651881523`*^9, 
   3.8692942954363213`*^9, 3.869294413095051*^9, 3.869294599470711*^9, 
   3.869294763240078*^9, 3.8692949236932554`*^9, 3.8692952000170603`*^9, 
   3.8692953603792324`*^9, 3.8692954760588493`*^9, 3.8692955507251196`*^9, 
   3.8692955904083896`*^9, 3.869295664041601*^9, 3.8692960143906403`*^9, 
   3.869296171617633*^9, 3.8692963320068064`*^9, 3.86929648592061*^9, 
   3.8692967133596187`*^9, 3.869296948567072*^9, 3.8692970883680677`*^9, 
   3.8692972289461083`*^9, 3.869297358492518*^9, 3.8692993041838055`*^9, 
   3.869299631490526*^9, 3.8692998910343714`*^9, 3.8693001631759367`*^9, 
   3.8693004632401*^9, 3.869409276771219*^9, 3.8694111298322077`*^9, 
   3.8694115486211615`*^9, 3.869411598585019*^9, 3.869411769799812*^9, 
   3.869411946475917*^9, 3.8694121441992264`*^9, 3.869412451763818*^9, 
   3.869412496826395*^9, 3.8840995528907423`*^9, 3.884099723627508*^9, 
   3.884099776500532*^9, 3.884099818736948*^9, 3.8841000048105907`*^9, {
   3.884100060236761*^9, 3.8841001016831317`*^9}, {3.8841113319191055`*^9, 
   3.884111371281357*^9}, 3.88411140264015*^9, 3.8841114947764206`*^9, {
   3.8841118399831653`*^9, 3.8841118877508974`*^9}, 3.8841119438631067`*^9, 
   3.884112513285676*^9, {3.884113602424971*^9, 3.884113624484233*^9}, 
   3.884113686559783*^9, 3.884113766980383*^9, 3.8841137969890995`*^9, 
   3.884113853018304*^9, 3.8841139091785164`*^9, 3.8841139932753267`*^9, 
   3.8841140683916225`*^9, 3.88411440857508*^9, {3.8841144455081925`*^9, 
   3.884114499504281*^9}, 3.884114904568449*^9, 3.884114999390873*^9, 
   3.9046592381014137`*^9, 3.904659361788233*^9, 3.9046605849907355`*^9, 
   3.9046606390404377`*^9, 3.9046607048827567`*^9, 3.9046608549718275`*^9, 
   3.9046610049804926`*^9, 3.9046610449683633`*^9, 3.904661097009059*^9, 
   3.9046611827410116`*^9, 3.9046613786353617`*^9, 3.9046614576831017`*^9, 
   3.904661540417656*^9, 3.904661620708397*^9, 3.904662672651678*^9, 
   3.904662715170753*^9, 3.9046631168978696`*^9, 3.904663199076215*^9, {
   3.904663239953287*^9, 3.904663269122739*^9}, 3.9046633538664885`*^9, 
   3.9046634183410053`*^9, 3.9046635770664864`*^9, 3.904663644750622*^9, 
   3.904663694014909*^9, {3.904663802286703*^9, 3.904663828852351*^9}, {
   3.9046639801864195`*^9, 3.9046640055644655`*^9}, 3.9046640607779627`*^9, {
   3.9046641363794975`*^9, 3.9046641631353464`*^9}, 3.904664209293836*^9, 
   3.9046642499303083`*^9, 3.9046643106198206`*^9, 3.904664356170702*^9, 
   3.9046655239944057`*^9, 3.904665583572915*^9, 3.904665643499646*^9, 
   3.90466569064133*^9, 3.9046657237017884`*^9, 3.9046658150914*^9, {
   3.9046674073387637`*^9, 3.904667456987112*^9}, 3.904668936635154*^9, 
   3.905963945361204*^9, 3.9059640246517396`*^9, 3.905964123726406*^9, 
   3.905964185580944*^9, 3.9059643359105425`*^9, 3.905964459402606*^9, 
   3.9059645000239296`*^9, 3.905964573029105*^9, 3.905964694575057*^9, 
   3.905964802182212*^9, 3.9059648723982277`*^9, 3.905964929834513*^9, 
   3.9059649857937136`*^9, 3.906036780511447*^9, 3.9060368595399675`*^9, 
   3.906036923158606*^9, 3.906036985088148*^9, 3.906037030871767*^9, 
   3.9060410532907667`*^9, 3.9060411050752583`*^9, 3.906041183395202*^9, 
   3.906041227861285*^9, 3.906041268327157*^9, 3.9060413337958727`*^9, 
   3.9060414163002186`*^9, 3.906041457285892*^9, 3.9060415091765833`*^9, 
   3.906041554581064*^9, 3.9060416482606297`*^9, 3.906041696283325*^9, 
   3.9060417391494026`*^9, 3.906041802116514*^9, 
   3.9060418486328*^9},ExpressionUUID->"1c7e0ecb-f33e-4811-baf1-33fe6db8f209"],

Cell[BoxData["0.08915145255034042`"], "Output",
 CellChangeTimes->{
  3.6985917363918657`*^9, 3.6985918979230614`*^9, 3.699005506686617*^9, 
   3.699804321629569*^9, 3.699804483419161*^9, 3.6998065609206667`*^9, 
   3.6998071800540824`*^9, 3.6998073449744267`*^9, 3.700224179424589*^9, 
   3.7030507468855934`*^9, 3.7030509468284783`*^9, 3.7030511667169733`*^9, 
   3.7030512258469806`*^9, 3.7030513621782513`*^9, 3.7030515238143225`*^9, 
   3.713636445752308*^9, 3.71363716118217*^9, 3.7136375567047615`*^9, 
   3.718045616133885*^9, 3.7180457171872263`*^9, 3.7181718610349455`*^9, 
   3.718174498731883*^9, 3.718278886911903*^9, 3.7182789992156487`*^9, 
   3.718279059735795*^9, 3.718279119882943*^9, 3.718279171980102*^9, 
   3.733552078970463*^9, 3.733552130411827*^9, 3.73355218397724*^9, 
   3.733552265242456*^9, 3.747724650781789*^9, 3.7477259365786657`*^9, 
   3.74772599968494*^9, 3.747726055815296*^9, 3.7477261220845366`*^9, 
   3.748897457383006*^9, 3.7488975230617905`*^9, 3.748897646870042*^9, 
   3.748897738698022*^9, {3.7488980093756895`*^9, 3.7488980326284266`*^9}, 
   3.748898073730971*^9, 3.7488981276973715`*^9, 3.8678550101947403`*^9, 
   3.8678551539659634`*^9, 3.867855275150895*^9, 3.8678553328971977`*^9, 
   3.8678556943068566`*^9, 3.867855730534929*^9, 3.8678558400131903`*^9, 
   3.868472292333187*^9, 3.868555146469894*^9, 3.868558084202923*^9, 
   3.8685581496366653`*^9, 3.868558306588642*^9, 3.8685584213342056`*^9, 
   3.8685587308429084`*^9, 3.8685588074782915`*^9, 3.8687831994099584`*^9, 
   3.868783300035714*^9, 3.8687833573239903`*^9, 3.8687834238137937`*^9, 
   3.8687835575304413`*^9, 3.86878359438655*^9, 3.8687836382360573`*^9, 
   3.868783715462475*^9, 3.8687837990332546`*^9, 3.868784139759743*^9, 
   3.868786371431388*^9, 3.8687865127034683`*^9, 3.868786726861717*^9, 
   3.8687867894142947`*^9, 3.8688982369769773`*^9, 3.8688985763003855`*^9, 
   3.8688987019045696`*^9, 3.8688988777666283`*^9, 3.868899040652945*^9, 
   3.8688992016961565`*^9, 3.8688993361438465`*^9, 3.8692940651881523`*^9, 
   3.8692942954363213`*^9, 3.869294413095051*^9, 3.869294599470711*^9, 
   3.869294763240078*^9, 3.8692949236932554`*^9, 3.8692952000170603`*^9, 
   3.8692953603792324`*^9, 3.8692954760588493`*^9, 3.8692955507251196`*^9, 
   3.8692955904083896`*^9, 3.869295664041601*^9, 3.8692960143906403`*^9, 
   3.869296171617633*^9, 3.8692963320068064`*^9, 3.86929648592061*^9, 
   3.8692967133596187`*^9, 3.869296948567072*^9, 3.8692970883680677`*^9, 
   3.8692972289461083`*^9, 3.869297358492518*^9, 3.8692993041838055`*^9, 
   3.869299631490526*^9, 3.8692998910343714`*^9, 3.8693001631759367`*^9, 
   3.8693004632401*^9, 3.869409276771219*^9, 3.8694111298322077`*^9, 
   3.8694115486211615`*^9, 3.869411598585019*^9, 3.869411769799812*^9, 
   3.869411946475917*^9, 3.8694121441992264`*^9, 3.869412451763818*^9, 
   3.869412496826395*^9, 3.8840995528907423`*^9, 3.884099723627508*^9, 
   3.884099776500532*^9, 3.884099818736948*^9, 3.8841000048105907`*^9, {
   3.884100060236761*^9, 3.8841001016831317`*^9}, {3.8841113319191055`*^9, 
   3.884111371281357*^9}, 3.88411140264015*^9, 3.8841114947764206`*^9, {
   3.8841118399831653`*^9, 3.8841118877508974`*^9}, 3.8841119438631067`*^9, 
   3.884112513285676*^9, {3.884113602424971*^9, 3.884113624484233*^9}, 
   3.884113686559783*^9, 3.884113766980383*^9, 3.8841137969890995`*^9, 
   3.884113853018304*^9, 3.8841139091785164`*^9, 3.8841139932753267`*^9, 
   3.8841140683916225`*^9, 3.88411440857508*^9, {3.8841144455081925`*^9, 
   3.884114499504281*^9}, 3.884114904568449*^9, 3.884114999390873*^9, 
   3.9046592381014137`*^9, 3.904659361788233*^9, 3.9046605849907355`*^9, 
   3.9046606390404377`*^9, 3.9046607048827567`*^9, 3.9046608549718275`*^9, 
   3.9046610049804926`*^9, 3.9046610449683633`*^9, 3.904661097009059*^9, 
   3.9046611827410116`*^9, 3.9046613786353617`*^9, 3.9046614576831017`*^9, 
   3.904661540417656*^9, 3.904661620708397*^9, 3.904662672651678*^9, 
   3.904662715170753*^9, 3.9046631168978696`*^9, 3.904663199076215*^9, {
   3.904663239953287*^9, 3.904663269122739*^9}, 3.9046633538664885`*^9, 
   3.9046634183410053`*^9, 3.9046635770664864`*^9, 3.904663644750622*^9, 
   3.904663694014909*^9, {3.904663802286703*^9, 3.904663828852351*^9}, {
   3.9046639801864195`*^9, 3.9046640055644655`*^9}, 3.9046640607779627`*^9, {
   3.9046641363794975`*^9, 3.9046641631353464`*^9}, 3.904664209293836*^9, 
   3.9046642499303083`*^9, 3.9046643106198206`*^9, 3.904664356170702*^9, 
   3.9046655239944057`*^9, 3.904665583572915*^9, 3.904665643499646*^9, 
   3.90466569064133*^9, 3.9046657237017884`*^9, 3.9046658150914*^9, {
   3.9046674073387637`*^9, 3.904667456987112*^9}, 3.904668936635154*^9, 
   3.905963945361204*^9, 3.9059640246517396`*^9, 3.905964123726406*^9, 
   3.905964185580944*^9, 3.9059643359105425`*^9, 3.905964459402606*^9, 
   3.9059645000239296`*^9, 3.905964573029105*^9, 3.905964694575057*^9, 
   3.905964802182212*^9, 3.9059648723982277`*^9, 3.905964929834513*^9, 
   3.9059649857937136`*^9, 3.906036780511447*^9, 3.9060368595399675`*^9, 
   3.906036923158606*^9, 3.906036985088148*^9, 3.906037030871767*^9, 
   3.9060410532907667`*^9, 3.9060411050752583`*^9, 3.906041183395202*^9, 
   3.906041227861285*^9, 3.906041268327157*^9, 3.9060413337958727`*^9, 
   3.9060414163002186`*^9, 3.906041457285892*^9, 3.9060415091765833`*^9, 
   3.906041554581064*^9, 3.9060416482606297`*^9, 3.906041696283325*^9, 
   3.9060417391494026`*^9, 3.906041802116514*^9, 
   3.9060418486328*^9},ExpressionUUID->"ab2bc960-9d13-4501-a932-8e269ef3f908"],

Cell[BoxData["0.05407311919426123`"], "Output",
 CellChangeTimes->{
  3.6985917363918657`*^9, 3.6985918979230614`*^9, 3.699005506686617*^9, 
   3.699804321629569*^9, 3.699804483419161*^9, 3.6998065609206667`*^9, 
   3.6998071800540824`*^9, 3.6998073449744267`*^9, 3.700224179424589*^9, 
   3.7030507468855934`*^9, 3.7030509468284783`*^9, 3.7030511667169733`*^9, 
   3.7030512258469806`*^9, 3.7030513621782513`*^9, 3.7030515238143225`*^9, 
   3.713636445752308*^9, 3.71363716118217*^9, 3.7136375567047615`*^9, 
   3.718045616133885*^9, 3.7180457171872263`*^9, 3.7181718610349455`*^9, 
   3.718174498731883*^9, 3.718278886911903*^9, 3.7182789992156487`*^9, 
   3.718279059735795*^9, 3.718279119882943*^9, 3.718279171980102*^9, 
   3.733552078970463*^9, 3.733552130411827*^9, 3.73355218397724*^9, 
   3.733552265242456*^9, 3.747724650781789*^9, 3.7477259365786657`*^9, 
   3.74772599968494*^9, 3.747726055815296*^9, 3.7477261220845366`*^9, 
   3.748897457383006*^9, 3.7488975230617905`*^9, 3.748897646870042*^9, 
   3.748897738698022*^9, {3.7488980093756895`*^9, 3.7488980326284266`*^9}, 
   3.748898073730971*^9, 3.7488981276973715`*^9, 3.8678550101947403`*^9, 
   3.8678551539659634`*^9, 3.867855275150895*^9, 3.8678553328971977`*^9, 
   3.8678556943068566`*^9, 3.867855730534929*^9, 3.8678558400131903`*^9, 
   3.868472292333187*^9, 3.868555146469894*^9, 3.868558084202923*^9, 
   3.8685581496366653`*^9, 3.868558306588642*^9, 3.8685584213342056`*^9, 
   3.8685587308429084`*^9, 3.8685588074782915`*^9, 3.8687831994099584`*^9, 
   3.868783300035714*^9, 3.8687833573239903`*^9, 3.8687834238137937`*^9, 
   3.8687835575304413`*^9, 3.86878359438655*^9, 3.8687836382360573`*^9, 
   3.868783715462475*^9, 3.8687837990332546`*^9, 3.868784139759743*^9, 
   3.868786371431388*^9, 3.8687865127034683`*^9, 3.868786726861717*^9, 
   3.8687867894142947`*^9, 3.8688982369769773`*^9, 3.8688985763003855`*^9, 
   3.8688987019045696`*^9, 3.8688988777666283`*^9, 3.868899040652945*^9, 
   3.8688992016961565`*^9, 3.8688993361438465`*^9, 3.8692940651881523`*^9, 
   3.8692942954363213`*^9, 3.869294413095051*^9, 3.869294599470711*^9, 
   3.869294763240078*^9, 3.8692949236932554`*^9, 3.8692952000170603`*^9, 
   3.8692953603792324`*^9, 3.8692954760588493`*^9, 3.8692955507251196`*^9, 
   3.8692955904083896`*^9, 3.869295664041601*^9, 3.8692960143906403`*^9, 
   3.869296171617633*^9, 3.8692963320068064`*^9, 3.86929648592061*^9, 
   3.8692967133596187`*^9, 3.869296948567072*^9, 3.8692970883680677`*^9, 
   3.8692972289461083`*^9, 3.869297358492518*^9, 3.8692993041838055`*^9, 
   3.869299631490526*^9, 3.8692998910343714`*^9, 3.8693001631759367`*^9, 
   3.8693004632401*^9, 3.869409276771219*^9, 3.8694111298322077`*^9, 
   3.8694115486211615`*^9, 3.869411598585019*^9, 3.869411769799812*^9, 
   3.869411946475917*^9, 3.8694121441992264`*^9, 3.869412451763818*^9, 
   3.869412496826395*^9, 3.8840995528907423`*^9, 3.884099723627508*^9, 
   3.884099776500532*^9, 3.884099818736948*^9, 3.8841000048105907`*^9, {
   3.884100060236761*^9, 3.8841001016831317`*^9}, {3.8841113319191055`*^9, 
   3.884111371281357*^9}, 3.88411140264015*^9, 3.8841114947764206`*^9, {
   3.8841118399831653`*^9, 3.8841118877508974`*^9}, 3.8841119438631067`*^9, 
   3.884112513285676*^9, {3.884113602424971*^9, 3.884113624484233*^9}, 
   3.884113686559783*^9, 3.884113766980383*^9, 3.8841137969890995`*^9, 
   3.884113853018304*^9, 3.8841139091785164`*^9, 3.8841139932753267`*^9, 
   3.8841140683916225`*^9, 3.88411440857508*^9, {3.8841144455081925`*^9, 
   3.884114499504281*^9}, 3.884114904568449*^9, 3.884114999390873*^9, 
   3.9046592381014137`*^9, 3.904659361788233*^9, 3.9046605849907355`*^9, 
   3.9046606390404377`*^9, 3.9046607048827567`*^9, 3.9046608549718275`*^9, 
   3.9046610049804926`*^9, 3.9046610449683633`*^9, 3.904661097009059*^9, 
   3.9046611827410116`*^9, 3.9046613786353617`*^9, 3.9046614576831017`*^9, 
   3.904661540417656*^9, 3.904661620708397*^9, 3.904662672651678*^9, 
   3.904662715170753*^9, 3.9046631168978696`*^9, 3.904663199076215*^9, {
   3.904663239953287*^9, 3.904663269122739*^9}, 3.9046633538664885`*^9, 
   3.9046634183410053`*^9, 3.9046635770664864`*^9, 3.904663644750622*^9, 
   3.904663694014909*^9, {3.904663802286703*^9, 3.904663828852351*^9}, {
   3.9046639801864195`*^9, 3.9046640055644655`*^9}, 3.9046640607779627`*^9, {
   3.9046641363794975`*^9, 3.9046641631353464`*^9}, 3.904664209293836*^9, 
   3.9046642499303083`*^9, 3.9046643106198206`*^9, 3.904664356170702*^9, 
   3.9046655239944057`*^9, 3.904665583572915*^9, 3.904665643499646*^9, 
   3.90466569064133*^9, 3.9046657237017884`*^9, 3.9046658150914*^9, {
   3.9046674073387637`*^9, 3.904667456987112*^9}, 3.904668936635154*^9, 
   3.905963945361204*^9, 3.9059640246517396`*^9, 3.905964123726406*^9, 
   3.905964185580944*^9, 3.9059643359105425`*^9, 3.905964459402606*^9, 
   3.9059645000239296`*^9, 3.905964573029105*^9, 3.905964694575057*^9, 
   3.905964802182212*^9, 3.9059648723982277`*^9, 3.905964929834513*^9, 
   3.9059649857937136`*^9, 3.906036780511447*^9, 3.9060368595399675`*^9, 
   3.906036923158606*^9, 3.906036985088148*^9, 3.906037030871767*^9, 
   3.9060410532907667`*^9, 3.9060411050752583`*^9, 3.906041183395202*^9, 
   3.906041227861285*^9, 3.906041268327157*^9, 3.9060413337958727`*^9, 
   3.9060414163002186`*^9, 3.906041457285892*^9, 3.9060415091765833`*^9, 
   3.906041554581064*^9, 3.9060416482606297`*^9, 3.906041696283325*^9, 
   3.9060417391494026`*^9, 3.906041802116514*^9, 
   3.9060418486328*^9},ExpressionUUID->"dfcbf5e5-4418-4258-8042-f6234d2a23ed"],

Cell[BoxData["0.03279664133583168`"], "Output",
 CellChangeTimes->{
  3.6985917363918657`*^9, 3.6985918979230614`*^9, 3.699005506686617*^9, 
   3.699804321629569*^9, 3.699804483419161*^9, 3.6998065609206667`*^9, 
   3.6998071800540824`*^9, 3.6998073449744267`*^9, 3.700224179424589*^9, 
   3.7030507468855934`*^9, 3.7030509468284783`*^9, 3.7030511667169733`*^9, 
   3.7030512258469806`*^9, 3.7030513621782513`*^9, 3.7030515238143225`*^9, 
   3.713636445752308*^9, 3.71363716118217*^9, 3.7136375567047615`*^9, 
   3.718045616133885*^9, 3.7180457171872263`*^9, 3.7181718610349455`*^9, 
   3.718174498731883*^9, 3.718278886911903*^9, 3.7182789992156487`*^9, 
   3.718279059735795*^9, 3.718279119882943*^9, 3.718279171980102*^9, 
   3.733552078970463*^9, 3.733552130411827*^9, 3.73355218397724*^9, 
   3.733552265242456*^9, 3.747724650781789*^9, 3.7477259365786657`*^9, 
   3.74772599968494*^9, 3.747726055815296*^9, 3.7477261220845366`*^9, 
   3.748897457383006*^9, 3.7488975230617905`*^9, 3.748897646870042*^9, 
   3.748897738698022*^9, {3.7488980093756895`*^9, 3.7488980326284266`*^9}, 
   3.748898073730971*^9, 3.7488981276973715`*^9, 3.8678550101947403`*^9, 
   3.8678551539659634`*^9, 3.867855275150895*^9, 3.8678553328971977`*^9, 
   3.8678556943068566`*^9, 3.867855730534929*^9, 3.8678558400131903`*^9, 
   3.868472292333187*^9, 3.868555146469894*^9, 3.868558084202923*^9, 
   3.8685581496366653`*^9, 3.868558306588642*^9, 3.8685584213342056`*^9, 
   3.8685587308429084`*^9, 3.8685588074782915`*^9, 3.8687831994099584`*^9, 
   3.868783300035714*^9, 3.8687833573239903`*^9, 3.8687834238137937`*^9, 
   3.8687835575304413`*^9, 3.86878359438655*^9, 3.8687836382360573`*^9, 
   3.868783715462475*^9, 3.8687837990332546`*^9, 3.868784139759743*^9, 
   3.868786371431388*^9, 3.8687865127034683`*^9, 3.868786726861717*^9, 
   3.8687867894142947`*^9, 3.8688982369769773`*^9, 3.8688985763003855`*^9, 
   3.8688987019045696`*^9, 3.8688988777666283`*^9, 3.868899040652945*^9, 
   3.8688992016961565`*^9, 3.8688993361438465`*^9, 3.8692940651881523`*^9, 
   3.8692942954363213`*^9, 3.869294413095051*^9, 3.869294599470711*^9, 
   3.869294763240078*^9, 3.8692949236932554`*^9, 3.8692952000170603`*^9, 
   3.8692953603792324`*^9, 3.8692954760588493`*^9, 3.8692955507251196`*^9, 
   3.8692955904083896`*^9, 3.869295664041601*^9, 3.8692960143906403`*^9, 
   3.869296171617633*^9, 3.8692963320068064`*^9, 3.86929648592061*^9, 
   3.8692967133596187`*^9, 3.869296948567072*^9, 3.8692970883680677`*^9, 
   3.8692972289461083`*^9, 3.869297358492518*^9, 3.8692993041838055`*^9, 
   3.869299631490526*^9, 3.8692998910343714`*^9, 3.8693001631759367`*^9, 
   3.8693004632401*^9, 3.869409276771219*^9, 3.8694111298322077`*^9, 
   3.8694115486211615`*^9, 3.869411598585019*^9, 3.869411769799812*^9, 
   3.869411946475917*^9, 3.8694121441992264`*^9, 3.869412451763818*^9, 
   3.869412496826395*^9, 3.8840995528907423`*^9, 3.884099723627508*^9, 
   3.884099776500532*^9, 3.884099818736948*^9, 3.8841000048105907`*^9, {
   3.884100060236761*^9, 3.8841001016831317`*^9}, {3.8841113319191055`*^9, 
   3.884111371281357*^9}, 3.88411140264015*^9, 3.8841114947764206`*^9, {
   3.8841118399831653`*^9, 3.8841118877508974`*^9}, 3.8841119438631067`*^9, 
   3.884112513285676*^9, {3.884113602424971*^9, 3.884113624484233*^9}, 
   3.884113686559783*^9, 3.884113766980383*^9, 3.8841137969890995`*^9, 
   3.884113853018304*^9, 3.8841139091785164`*^9, 3.8841139932753267`*^9, 
   3.8841140683916225`*^9, 3.88411440857508*^9, {3.8841144455081925`*^9, 
   3.884114499504281*^9}, 3.884114904568449*^9, 3.884114999390873*^9, 
   3.9046592381014137`*^9, 3.904659361788233*^9, 3.9046605849907355`*^9, 
   3.9046606390404377`*^9, 3.9046607048827567`*^9, 3.9046608549718275`*^9, 
   3.9046610049804926`*^9, 3.9046610449683633`*^9, 3.904661097009059*^9, 
   3.9046611827410116`*^9, 3.9046613786353617`*^9, 3.9046614576831017`*^9, 
   3.904661540417656*^9, 3.904661620708397*^9, 3.904662672651678*^9, 
   3.904662715170753*^9, 3.9046631168978696`*^9, 3.904663199076215*^9, {
   3.904663239953287*^9, 3.904663269122739*^9}, 3.9046633538664885`*^9, 
   3.9046634183410053`*^9, 3.9046635770664864`*^9, 3.904663644750622*^9, 
   3.904663694014909*^9, {3.904663802286703*^9, 3.904663828852351*^9}, {
   3.9046639801864195`*^9, 3.9046640055644655`*^9}, 3.9046640607779627`*^9, {
   3.9046641363794975`*^9, 3.9046641631353464`*^9}, 3.904664209293836*^9, 
   3.9046642499303083`*^9, 3.9046643106198206`*^9, 3.904664356170702*^9, 
   3.9046655239944057`*^9, 3.904665583572915*^9, 3.904665643499646*^9, 
   3.90466569064133*^9, 3.9046657237017884`*^9, 3.9046658150914*^9, {
   3.9046674073387637`*^9, 3.904667456987112*^9}, 3.904668936635154*^9, 
   3.905963945361204*^9, 3.9059640246517396`*^9, 3.905964123726406*^9, 
   3.905964185580944*^9, 3.9059643359105425`*^9, 3.905964459402606*^9, 
   3.9059645000239296`*^9, 3.905964573029105*^9, 3.905964694575057*^9, 
   3.905964802182212*^9, 3.9059648723982277`*^9, 3.905964929834513*^9, 
   3.9059649857937136`*^9, 3.906036780511447*^9, 3.9060368595399675`*^9, 
   3.906036923158606*^9, 3.906036985088148*^9, 3.906037030871767*^9, 
   3.9060410532907667`*^9, 3.9060411050752583`*^9, 3.906041183395202*^9, 
   3.906041227861285*^9, 3.906041268327157*^9, 3.9060413337958727`*^9, 
   3.9060414163002186`*^9, 3.906041457285892*^9, 3.9060415091765833`*^9, 
   3.906041554581064*^9, 3.9060416482606297`*^9, 3.906041696283325*^9, 
   3.9060417391494026`*^9, 3.906041802116514*^9, 
   3.9060418486328*^9},ExpressionUUID->"71bdf3cd-6096-4166-b186-10fe786c5b7a"],

Cell[BoxData["0.019882328953064157`"], "Output",
 CellChangeTimes->{
  3.6985917363918657`*^9, 3.6985918979230614`*^9, 3.699005506686617*^9, 
   3.699804321629569*^9, 3.699804483419161*^9, 3.6998065609206667`*^9, 
   3.6998071800540824`*^9, 3.6998073449744267`*^9, 3.700224179424589*^9, 
   3.7030507468855934`*^9, 3.7030509468284783`*^9, 3.7030511667169733`*^9, 
   3.7030512258469806`*^9, 3.7030513621782513`*^9, 3.7030515238143225`*^9, 
   3.713636445752308*^9, 3.71363716118217*^9, 3.7136375567047615`*^9, 
   3.718045616133885*^9, 3.7180457171872263`*^9, 3.7181718610349455`*^9, 
   3.718174498731883*^9, 3.718278886911903*^9, 3.7182789992156487`*^9, 
   3.718279059735795*^9, 3.718279119882943*^9, 3.718279171980102*^9, 
   3.733552078970463*^9, 3.733552130411827*^9, 3.73355218397724*^9, 
   3.733552265242456*^9, 3.747724650781789*^9, 3.7477259365786657`*^9, 
   3.74772599968494*^9, 3.747726055815296*^9, 3.7477261220845366`*^9, 
   3.748897457383006*^9, 3.7488975230617905`*^9, 3.748897646870042*^9, 
   3.748897738698022*^9, {3.7488980093756895`*^9, 3.7488980326284266`*^9}, 
   3.748898073730971*^9, 3.7488981276973715`*^9, 3.8678550101947403`*^9, 
   3.8678551539659634`*^9, 3.867855275150895*^9, 3.8678553328971977`*^9, 
   3.8678556943068566`*^9, 3.867855730534929*^9, 3.8678558400131903`*^9, 
   3.868472292333187*^9, 3.868555146469894*^9, 3.868558084202923*^9, 
   3.8685581496366653`*^9, 3.868558306588642*^9, 3.8685584213342056`*^9, 
   3.8685587308429084`*^9, 3.8685588074782915`*^9, 3.8687831994099584`*^9, 
   3.868783300035714*^9, 3.8687833573239903`*^9, 3.8687834238137937`*^9, 
   3.8687835575304413`*^9, 3.86878359438655*^9, 3.8687836382360573`*^9, 
   3.868783715462475*^9, 3.8687837990332546`*^9, 3.868784139759743*^9, 
   3.868786371431388*^9, 3.8687865127034683`*^9, 3.868786726861717*^9, 
   3.8687867894142947`*^9, 3.8688982369769773`*^9, 3.8688985763003855`*^9, 
   3.8688987019045696`*^9, 3.8688988777666283`*^9, 3.868899040652945*^9, 
   3.8688992016961565`*^9, 3.8688993361438465`*^9, 3.8692940651881523`*^9, 
   3.8692942954363213`*^9, 3.869294413095051*^9, 3.869294599470711*^9, 
   3.869294763240078*^9, 3.8692949236932554`*^9, 3.8692952000170603`*^9, 
   3.8692953603792324`*^9, 3.8692954760588493`*^9, 3.8692955507251196`*^9, 
   3.8692955904083896`*^9, 3.869295664041601*^9, 3.8692960143906403`*^9, 
   3.869296171617633*^9, 3.8692963320068064`*^9, 3.86929648592061*^9, 
   3.8692967133596187`*^9, 3.869296948567072*^9, 3.8692970883680677`*^9, 
   3.8692972289461083`*^9, 3.869297358492518*^9, 3.8692993041838055`*^9, 
   3.869299631490526*^9, 3.8692998910343714`*^9, 3.8693001631759367`*^9, 
   3.8693004632401*^9, 3.869409276771219*^9, 3.8694111298322077`*^9, 
   3.8694115486211615`*^9, 3.869411598585019*^9, 3.869411769799812*^9, 
   3.869411946475917*^9, 3.8694121441992264`*^9, 3.869412451763818*^9, 
   3.869412496826395*^9, 3.8840995528907423`*^9, 3.884099723627508*^9, 
   3.884099776500532*^9, 3.884099818736948*^9, 3.8841000048105907`*^9, {
   3.884100060236761*^9, 3.8841001016831317`*^9}, {3.8841113319191055`*^9, 
   3.884111371281357*^9}, 3.88411140264015*^9, 3.8841114947764206`*^9, {
   3.8841118399831653`*^9, 3.8841118877508974`*^9}, 3.8841119438631067`*^9, 
   3.884112513285676*^9, {3.884113602424971*^9, 3.884113624484233*^9}, 
   3.884113686559783*^9, 3.884113766980383*^9, 3.8841137969890995`*^9, 
   3.884113853018304*^9, 3.8841139091785164`*^9, 3.8841139932753267`*^9, 
   3.8841140683916225`*^9, 3.88411440857508*^9, {3.8841144455081925`*^9, 
   3.884114499504281*^9}, 3.884114904568449*^9, 3.884114999390873*^9, 
   3.9046592381014137`*^9, 3.904659361788233*^9, 3.9046605849907355`*^9, 
   3.9046606390404377`*^9, 3.9046607048827567`*^9, 3.9046608549718275`*^9, 
   3.9046610049804926`*^9, 3.9046610449683633`*^9, 3.904661097009059*^9, 
   3.9046611827410116`*^9, 3.9046613786353617`*^9, 3.9046614576831017`*^9, 
   3.904661540417656*^9, 3.904661620708397*^9, 3.904662672651678*^9, 
   3.904662715170753*^9, 3.9046631168978696`*^9, 3.904663199076215*^9, {
   3.904663239953287*^9, 3.904663269122739*^9}, 3.9046633538664885`*^9, 
   3.9046634183410053`*^9, 3.9046635770664864`*^9, 3.904663644750622*^9, 
   3.904663694014909*^9, {3.904663802286703*^9, 3.904663828852351*^9}, {
   3.9046639801864195`*^9, 3.9046640055644655`*^9}, 3.9046640607779627`*^9, {
   3.9046641363794975`*^9, 3.9046641631353464`*^9}, 3.904664209293836*^9, 
   3.9046642499303083`*^9, 3.9046643106198206`*^9, 3.904664356170702*^9, 
   3.9046655239944057`*^9, 3.904665583572915*^9, 3.904665643499646*^9, 
   3.90466569064133*^9, 3.9046657237017884`*^9, 3.9046658150914*^9, {
   3.9046674073387637`*^9, 3.904667456987112*^9}, 3.904668936635154*^9, 
   3.905963945361204*^9, 3.9059640246517396`*^9, 3.905964123726406*^9, 
   3.905964185580944*^9, 3.9059643359105425`*^9, 3.905964459402606*^9, 
   3.9059645000239296`*^9, 3.905964573029105*^9, 3.905964694575057*^9, 
   3.905964802182212*^9, 3.9059648723982277`*^9, 3.905964929834513*^9, 
   3.9059649857937136`*^9, 3.906036780511447*^9, 3.9060368595399675`*^9, 
   3.906036923158606*^9, 3.906036985088148*^9, 3.906037030871767*^9, 
   3.9060410532907667`*^9, 3.9060411050752583`*^9, 3.906041183395202*^9, 
   3.906041227861285*^9, 3.906041268327157*^9, 3.9060413337958727`*^9, 
   3.9060414163002186`*^9, 3.906041457285892*^9, 3.9060415091765833`*^9, 
   3.906041554581064*^9, 3.9060416482606297`*^9, 3.906041696283325*^9, 
   3.9060417391494026`*^9, 3.906041802116514*^9, 
   3.9060418486328*^9},ExpressionUUID->"93bda18a-fcd3-4937-aad3-61164cc626c6"],

Cell[BoxData["0.011793937494964598`"], "Output",
 CellChangeTimes->{
  3.6985917363918657`*^9, 3.6985918979230614`*^9, 3.699005506686617*^9, 
   3.699804321629569*^9, 3.699804483419161*^9, 3.6998065609206667`*^9, 
   3.6998071800540824`*^9, 3.6998073449744267`*^9, 3.700224179424589*^9, 
   3.7030507468855934`*^9, 3.7030509468284783`*^9, 3.7030511667169733`*^9, 
   3.7030512258469806`*^9, 3.7030513621782513`*^9, 3.7030515238143225`*^9, 
   3.713636445752308*^9, 3.71363716118217*^9, 3.7136375567047615`*^9, 
   3.718045616133885*^9, 3.7180457171872263`*^9, 3.7181718610349455`*^9, 
   3.718174498731883*^9, 3.718278886911903*^9, 3.7182789992156487`*^9, 
   3.718279059735795*^9, 3.718279119882943*^9, 3.718279171980102*^9, 
   3.733552078970463*^9, 3.733552130411827*^9, 3.73355218397724*^9, 
   3.733552265242456*^9, 3.747724650781789*^9, 3.7477259365786657`*^9, 
   3.74772599968494*^9, 3.747726055815296*^9, 3.7477261220845366`*^9, 
   3.748897457383006*^9, 3.7488975230617905`*^9, 3.748897646870042*^9, 
   3.748897738698022*^9, {3.7488980093756895`*^9, 3.7488980326284266`*^9}, 
   3.748898073730971*^9, 3.7488981276973715`*^9, 3.8678550101947403`*^9, 
   3.8678551539659634`*^9, 3.867855275150895*^9, 3.8678553328971977`*^9, 
   3.8678556943068566`*^9, 3.867855730534929*^9, 3.8678558400131903`*^9, 
   3.868472292333187*^9, 3.868555146469894*^9, 3.868558084202923*^9, 
   3.8685581496366653`*^9, 3.868558306588642*^9, 3.8685584213342056`*^9, 
   3.8685587308429084`*^9, 3.8685588074782915`*^9, 3.8687831994099584`*^9, 
   3.868783300035714*^9, 3.8687833573239903`*^9, 3.8687834238137937`*^9, 
   3.8687835575304413`*^9, 3.86878359438655*^9, 3.8687836382360573`*^9, 
   3.868783715462475*^9, 3.8687837990332546`*^9, 3.868784139759743*^9, 
   3.868786371431388*^9, 3.8687865127034683`*^9, 3.868786726861717*^9, 
   3.8687867894142947`*^9, 3.8688982369769773`*^9, 3.8688985763003855`*^9, 
   3.8688987019045696`*^9, 3.8688988777666283`*^9, 3.868899040652945*^9, 
   3.8688992016961565`*^9, 3.8688993361438465`*^9, 3.8692940651881523`*^9, 
   3.8692942954363213`*^9, 3.869294413095051*^9, 3.869294599470711*^9, 
   3.869294763240078*^9, 3.8692949236932554`*^9, 3.8692952000170603`*^9, 
   3.8692953603792324`*^9, 3.8692954760588493`*^9, 3.8692955507251196`*^9, 
   3.8692955904083896`*^9, 3.869295664041601*^9, 3.8692960143906403`*^9, 
   3.869296171617633*^9, 3.8692963320068064`*^9, 3.86929648592061*^9, 
   3.8692967133596187`*^9, 3.869296948567072*^9, 3.8692970883680677`*^9, 
   3.8692972289461083`*^9, 3.869297358492518*^9, 3.8692993041838055`*^9, 
   3.869299631490526*^9, 3.8692998910343714`*^9, 3.8693001631759367`*^9, 
   3.8693004632401*^9, 3.869409276771219*^9, 3.8694111298322077`*^9, 
   3.8694115486211615`*^9, 3.869411598585019*^9, 3.869411769799812*^9, 
   3.869411946475917*^9, 3.8694121441992264`*^9, 3.869412451763818*^9, 
   3.869412496826395*^9, 3.8840995528907423`*^9, 3.884099723627508*^9, 
   3.884099776500532*^9, 3.884099818736948*^9, 3.8841000048105907`*^9, {
   3.884100060236761*^9, 3.8841001016831317`*^9}, {3.8841113319191055`*^9, 
   3.884111371281357*^9}, 3.88411140264015*^9, 3.8841114947764206`*^9, {
   3.8841118399831653`*^9, 3.8841118877508974`*^9}, 3.8841119438631067`*^9, 
   3.884112513285676*^9, {3.884113602424971*^9, 3.884113624484233*^9}, 
   3.884113686559783*^9, 3.884113766980383*^9, 3.8841137969890995`*^9, 
   3.884113853018304*^9, 3.8841139091785164`*^9, 3.8841139932753267`*^9, 
   3.8841140683916225`*^9, 3.88411440857508*^9, {3.8841144455081925`*^9, 
   3.884114499504281*^9}, 3.884114904568449*^9, 3.884114999390873*^9, 
   3.9046592381014137`*^9, 3.904659361788233*^9, 3.9046605849907355`*^9, 
   3.9046606390404377`*^9, 3.9046607048827567`*^9, 3.9046608549718275`*^9, 
   3.9046610049804926`*^9, 3.9046610449683633`*^9, 3.904661097009059*^9, 
   3.9046611827410116`*^9, 3.9046613786353617`*^9, 3.9046614576831017`*^9, 
   3.904661540417656*^9, 3.904661620708397*^9, 3.904662672651678*^9, 
   3.904662715170753*^9, 3.9046631168978696`*^9, 3.904663199076215*^9, {
   3.904663239953287*^9, 3.904663269122739*^9}, 3.9046633538664885`*^9, 
   3.9046634183410053`*^9, 3.9046635770664864`*^9, 3.904663644750622*^9, 
   3.904663694014909*^9, {3.904663802286703*^9, 3.904663828852351*^9}, {
   3.9046639801864195`*^9, 3.9046640055644655`*^9}, 3.9046640607779627`*^9, {
   3.9046641363794975`*^9, 3.9046641631353464`*^9}, 3.904664209293836*^9, 
   3.9046642499303083`*^9, 3.9046643106198206`*^9, 3.904664356170702*^9, 
   3.9046655239944057`*^9, 3.904665583572915*^9, 3.904665643499646*^9, 
   3.90466569064133*^9, 3.9046657237017884`*^9, 3.9046658150914*^9, {
   3.9046674073387637`*^9, 3.904667456987112*^9}, 3.904668936635154*^9, 
   3.905963945361204*^9, 3.9059640246517396`*^9, 3.905964123726406*^9, 
   3.905964185580944*^9, 3.9059643359105425`*^9, 3.905964459402606*^9, 
   3.9059645000239296`*^9, 3.905964573029105*^9, 3.905964694575057*^9, 
   3.905964802182212*^9, 3.9059648723982277`*^9, 3.905964929834513*^9, 
   3.9059649857937136`*^9, 3.906036780511447*^9, 3.9060368595399675`*^9, 
   3.906036923158606*^9, 3.906036985088148*^9, 3.906037030871767*^9, 
   3.9060410532907667`*^9, 3.9060411050752583`*^9, 3.906041183395202*^9, 
   3.906041227861285*^9, 3.906041268327157*^9, 3.9060413337958727`*^9, 
   3.9060414163002186`*^9, 3.906041457285892*^9, 3.9060415091765833`*^9, 
   3.906041554581064*^9, 3.9060416482606297`*^9, 3.906041696283325*^9, 
   3.9060417391494026`*^9, 3.906041802116514*^9, 
   3.9060418486328*^9},ExpressionUUID->"7a1ea10b-97d4-4b66-869b-959d213a8323"]
}, Open  ]],

Cell[CellGroupData[{

Cell[BoxData[
 RowBox[{"\[IndentingNewLine]", 
  RowBox[{
   RowBox[{
    RowBox[{"m", "=", "0"}], ";"}], "\[IndentingNewLine]", 
   RowBox[{"For", "[", 
    RowBox[{
     RowBox[{"b", "=", "0"}], ",", 
     RowBox[{"b", "<", "1"}], ",", 
     RowBox[{
      RowBox[{"b", "++"}], ";", 
      RowBox[{"For", "[", 
       RowBox[{
        RowBox[{"a", "=", "0"}], ",", 
        RowBox[{"a", "<", "9"}], ",", 
        RowBox[{
         RowBox[{"a", "++"}], ";", 
         RowBox[{
          RowBox[{"u", "[", 
           RowBox[{"0", ",", "b"}], "]"}], "=", "0"}], ";", 
         RowBox[{"k", "=", "1"}], ";", 
         RowBox[{"k", "=", 
          RowBox[{"k", "+", "b"}]}], ";", "\[IndentingNewLine]", 
         RowBox[{
          SubscriptBox["p", "m"], "=", 
          RowBox[{
           RowBox[{
            RowBox[{"(", 
             RowBox[{"1", "+", 
              RowBox[{"2", "s"}]}], ")"}], 
            RowBox[{"u", "[", 
             RowBox[{"a", ",", 
              RowBox[{"b", "+", "1"}]}], "]"}]}], "-", 
           RowBox[{"s", "*", 
            RowBox[{"u", "[", 
             RowBox[{
              RowBox[{"a", "+", "1"}], ",", 
              RowBox[{"b", "+", "1"}]}], "]"}]}], "-", 
           RowBox[{"s", "*", 
            RowBox[{"u", "[", 
             RowBox[{
              RowBox[{"a", "-", "1"}], ",", 
              RowBox[{"b", "+", "1"}]}], "]"}]}], "-", 
           RowBox[{"u", "[", 
            RowBox[{"a", ",", "b"}], "]"}], "+", 
           RowBox[{
            RowBox[{"(", 
             RowBox[{
              SuperscriptBox["q", "\[Alpha]"], "*", 
              RowBox[{"Gamma", "[", 
               RowBox[{"2", "-", "\[Alpha]"}], "]"}]}], ")"}], 
            RowBox[{"(", 
             RowBox[{
              RowBox[{"(", 
               RowBox[{"2", "q"}], " ", ")"}], "^", "2"}], " ", ")"}], "*", 
            RowBox[{"u", "[", 
             RowBox[{"a", ",", "b"}], "]"}]}], "+", 
           RowBox[{
            UnderoverscriptBox["\[Sum]", 
             RowBox[{"k", "=", "1"}], "b"], 
            RowBox[{
             RowBox[{"(", 
              RowBox[{
               RowBox[{
                RowBox[{"(", 
                 RowBox[{"k", "+", "1"}], ")"}], "^", 
                RowBox[{"(", 
                 RowBox[{"1", "-", "\[Alpha]"}], ")"}]}], "-", 
               RowBox[{"k", "^", 
                RowBox[{"(", 
                 RowBox[{"1", "-", "\[Alpha]"}], ")"}]}]}], ")"}], 
             RowBox[{"(", 
              RowBox[{
               RowBox[{"u", "[", 
                RowBox[{"a", ",", 
                 RowBox[{"b", "+", "1", "-", "k"}]}], "]"}], "-", 
               RowBox[{"u", "[", 
                RowBox[{"a", ",", 
                 RowBox[{"b", "-", "k"}]}], "]"}]}], ")"}]}]}]}]}], ";", " ", 
         RowBox[{
          RowBox[{"u", "[", 
           RowBox[{"10", ",", "b"}], "]"}], ":=", " ", "0"}], ";", " ", 
         RowBox[{"Print", "[", 
          RowBox[{
          "a", ",", "\"\<   \>\"", ",", "b", ",", "\"\<        \>\"", ",", 
           SubscriptBox["p", "m"]}], "]"}]}], ",", 
        RowBox[{"m", "++"}]}], "]"}]}]}], "]"}]}]}]], "Input",
 CellChangeTimes->{{3.677295418662405*^9, 3.677295429891491*^9}, {
   3.6805735623064003`*^9, 3.6805735694098043`*^9}, {3.6805739476683273`*^9, 
   3.6805739481153526`*^9}, 3.698591762074458*^9, {3.6985918360811186`*^9, 
   3.698591838549902*^9}, {3.6990055569973383`*^9, 3.6990055679633675`*^9}, {
   3.6990069510173316`*^9, 3.69900695397825*^9}, {3.699007063720888*^9, 
   3.6990070697520885`*^9}, 3.7136370578868914`*^9, {3.713637091498551*^9, 
   3.713637095831854*^9}, {3.7136372724616237`*^9, 3.713637275037129*^9}, {
   3.7136373642487507`*^9, 3.713637371768198*^9}, {3.7335521174311686`*^9, 
   3.733552118063983*^9}, 3.7335521720038586`*^9, {3.733552251593717*^9, 
   3.733552251963521*^9}, {3.7488974332657633`*^9, 3.748897433888757*^9}, {
   3.748897629828231*^9, 3.7488976319072075`*^9}, 3.748897725572168*^9, {
   3.867854278479889*^9, 3.8678542830701513`*^9}, {3.8678550975207353`*^9, 
   3.8678551012139463`*^9}, 3.8678552090881166`*^9, 3.8684722550820565`*^9, {
   3.8685550854084015`*^9, 3.8685550915977554`*^9}, 3.8685587211813555`*^9, 
   3.8685587874241447`*^9, 3.868783063451182*^9, {3.9046416616181493`*^9, 
   3.9046416696611643`*^9}, {3.9046417154210443`*^9, 3.904641746251699*^9}, {
   3.9046610847874355`*^9, 3.9046610850058355`*^9}, 3.904663530054202*^9, 
   3.9046636146533666`*^9, 3.9046636706798673`*^9, 3.904663790037681*^9, {
   3.9046639556757765`*^9, 
   3.9046639773940144`*^9}},ExpressionUUID->"db8d3a01-1984-466d-92c2-\
453519fcba6e"],

Cell[CellGroupData[{

Cell[BoxData[
 InterpretationBox[
  RowBox[{
  "1", "\[InvisibleSpace]", "\<\"   \"\>", "\[InvisibleSpace]", "1", 
   "\[InvisibleSpace]", "\<\"        \"\>", "\[InvisibleSpace]", 
   RowBox[{
    RowBox[{"-", "0.6184623661267763`"}], "+", 
    RowBox[{"1.08`", " ", 
     RowBox[{"u", "[", 
      RowBox[{"1", ",", "2"}], "]"}]}], "-", 
    RowBox[{"0.04`", " ", 
     RowBox[{"u", "[", 
      RowBox[{"2", ",", "2"}], "]"}]}]}]}],
  SequenceForm[
  1, "   ", 1, "        ", -0.6184623661267763 + 1.08 $CellContext`u[1, 2] - 
   0.04 $CellContext`u[2, 2]],
  Editable->False]], "Print",
 CellChangeTimes->{
  3.6772955102283535`*^9, 3.6772959284408712`*^9, 3.6805738524419093`*^9, 
   3.680573992753893*^9, 3.681306297228505*^9, 3.6813064270876923`*^9, 
   3.681306553348171*^9, 3.6813066282366085`*^9, 3.6821311261684284`*^9, 
   3.6821319083654175`*^9, 3.6821320324878283`*^9, 3.682153982126265*^9, 
   3.682154205335503*^9, 3.6821543702818627`*^9, 3.682154837988846*^9, 
   3.682155516029627*^9, 3.698591901664051*^9, 3.6990056505554504`*^9, 
   3.69980432170358*^9, 3.6998044834766684`*^9, 3.699806560962672*^9, 
   3.699807180129592*^9, 3.6998073451419477`*^9, 3.700224179453593*^9, 
   3.703050746925599*^9, 3.703050946864483*^9, 3.7030511667534776`*^9, 
   3.703051225891987*^9, 3.7030513622297573`*^9, 3.703051523856329*^9, 
   3.7136364457893105`*^9, 3.713637164506477*^9, 3.7136375612633405`*^9, 
   3.718045616198392*^9, 3.71804571721773*^9, 3.7181718610868645`*^9, 
   3.718174498778767*^9, 3.718278886977411*^9, 3.718278999294159*^9, 
   3.7182790598213043`*^9, 3.718279120010459*^9, 3.718279172058612*^9, 
   3.733552079032977*^9, 3.7335521304840813`*^9, 3.7335521840455027`*^9, 
   3.7335522653711*^9, 3.747724650831788*^9, 3.747725936633663*^9, 
   3.74772599974194*^9, 3.747726055877296*^9, 3.7477261221495347`*^9, 
   3.7488974575690026`*^9, 3.748897523124791*^9, 3.7488976469440413`*^9, 
   3.748897738774021*^9, {3.7488980095726857`*^9, 3.748898032702425*^9}, 
   3.7488980739139676`*^9, 3.7488981277723703`*^9, 3.867855010516759*^9, 
   3.8678551541749754`*^9, 3.8678552752519007`*^9, 3.867855333126211*^9, 
   3.8678556944268637`*^9, 3.8678557306899376`*^9, 3.867855840143198*^9, 
   3.8684722924361935`*^9, 3.868555146523897*^9, 3.868558084267926*^9, 
   3.868558150678725*^9, 3.868558307618701*^9, 3.868558421382208*^9, 
   3.868558730932914*^9, 3.868558807519294*^9, 3.8687831995519667`*^9, 
   3.8687833002287245`*^9, 3.868783357471999*^9, 3.8687834239278*^9, 
   3.8687835576814504`*^9, 3.868783594532558*^9, 3.868783638537075*^9, 
   3.868783715639485*^9, 3.868783799203264*^9, 3.868784139946754*^9, 
   3.8687863715383935`*^9, 3.868786512880478*^9, 3.868786726982724*^9, 
   3.8687867895403023`*^9, 3.868898237299996*^9, 3.8688985765263987`*^9, 
   3.868898702099581*^9, 3.8688988781126485`*^9, 3.868899040820955*^9, 
   3.8688992018411646`*^9, 3.8688993362628527`*^9, 3.8692940653851633`*^9, 
   3.8692942956433334`*^9, 3.869294413391068*^9, 3.8692945996767225`*^9, 
   3.869294763432089*^9, 3.8692949240402756`*^9, 3.8692952001980705`*^9, 
   3.8692953605602427`*^9, 3.8692954762658606`*^9, 3.8692955510501385`*^9, 
   3.869295590736408*^9, 3.8692956642626133`*^9, 3.869296014646654*^9, 
   3.869296171810644*^9, 3.8692963322858224`*^9, 3.869296486235628*^9, 
   3.8692967137326403`*^9, 3.8692969487610826`*^9, 3.8692970887260885`*^9, 
   3.8692972293081293`*^9, 3.8692973586475267`*^9, 3.8692993044128184`*^9, 
   3.8692996318285456`*^9, 3.8692998913503895`*^9, 3.869300163530957*^9, 
   3.8693004634301105`*^9, 3.869409277072236*^9, 3.8694111300502205`*^9, 
   3.8694115489031773`*^9, 3.869411598760029*^9, 3.8694117699778223`*^9, 
   3.8694119467909355`*^9, 3.869412144334234*^9, 3.869412451859823*^9, 
   3.8694124969984055`*^9, 3.8840995529927483`*^9, 3.8840997237425146`*^9, 
   3.8840997766205387`*^9, 3.884099818858955*^9, 3.8841000049325976`*^9, {
   3.8841000603807693`*^9, 3.8841001018021383`*^9}, {3.8841113320261116`*^9, 
   3.884111371400364*^9}, 3.884111402759157*^9, 3.8841114949034276`*^9, {
   3.8841118401271734`*^9, 3.8841118878819046`*^9}, 3.8841119439721127`*^9, 
   3.8841125133856816`*^9, {3.884113602528977*^9, 3.8841136246042395`*^9}, 
   3.88411368667979*^9, 3.8841137670983896`*^9, 3.884113797106106*^9, 
   3.8841138531493115`*^9, 3.8841139093075237`*^9, 3.884113993410334*^9, 
   3.88411406851563*^9, 3.8841144087020874`*^9, {3.884114445620199*^9, 
   3.884114499627288*^9}, 3.8841149046594543`*^9, 3.88411499951288*^9, 
   3.9046592381482134`*^9, 3.9046593618350334`*^9, 3.904660585053136*^9, 
   3.9046606390872383`*^9, 3.904660704913957*^9, 3.904660855003028*^9, 
   3.904661005011693*^9, 3.904661045030763*^9, 3.904661097071459*^9, 
   3.904661182772212*^9, 3.9046613786821623`*^9, 3.904661457714302*^9, 
   3.9046615404644556`*^9, 3.9046616207395973`*^9, 3.9046626726984777`*^9, 
   3.904662715217553*^9, 3.9046631169446697`*^9, 3.904663199154215*^9, {
   3.904663240000087*^9, 3.904663269153939*^9}, 3.904663353897689*^9, 
   3.9046634183722057`*^9, 3.904663577128886*^9, 3.904663645577423*^9, 
   3.904663694092909*^9, {3.904663802349103*^9, 3.904663828899151*^9}, {
   3.9046639802488194`*^9, 3.9046640056112657`*^9}, 3.9046640608247633`*^9, {
   3.904664136410698*^9, 3.904664163182146*^9}, 3.9046642093406363`*^9, 
   3.9046642499615088`*^9, 3.90466431072902*^9, 3.904664356233102*^9, 
   3.904665524056806*^9, 3.904665583635315*^9, 3.904665643546447*^9, 
   3.90466569070373*^9, 3.9046657237641883`*^9, 3.9046658151382003`*^9, {
   3.904667407401164*^9, 3.9046674570339117`*^9}, 3.904668936681954*^9, 
   3.9059639454712105`*^9, 3.9059640246987424`*^9, 3.9059641237744093`*^9, 
   3.9059641856109457`*^9, 3.9059643359425445`*^9, 3.9059644594536085`*^9, 
   3.9059645000729322`*^9, 3.9059645730761075`*^9, 3.9059646946140594`*^9, 
   3.9059648022302146`*^9, 3.905964872446231*^9, 3.9059649298835163`*^9, 
   3.905964985841717*^9, 3.9060367805574493`*^9, 3.9060368595779696`*^9, 
   3.9060369232076087`*^9, 3.906036985135151*^9, 3.90603703091877*^9, 
   3.906041053337567*^9, 3.906041105106458*^9, 3.906041183426402*^9, 
   3.9060412278924847`*^9, 3.906041268358357*^9, 3.9060413338270726`*^9, 
   3.906041416347019*^9, 3.906041457317092*^9, 3.9060415092077837`*^9, 
   3.906041554627865*^9, 3.90604164832303*^9, 3.906041696314525*^9, 
   3.906041739180603*^9, 3.9060418021477146`*^9, 
   3.9060418486484003`*^9},ExpressionUUID->"364329f9-1d27-48cc-a0bb-\
5c1297d5aca2"],

Cell[BoxData[
 InterpretationBox[
  RowBox[{
  "2", "\[InvisibleSpace]", "\<\"   \"\>", "\[InvisibleSpace]", "1", 
   "\[InvisibleSpace]", "\<\"        \"\>", "\[InvisibleSpace]", 
   RowBox[{
    RowBox[{"-", "0.3980539081381387`"}], "-", 
    RowBox[{"0.04`", " ", 
     RowBox[{"u", "[", 
      RowBox[{"1", ",", "2"}], "]"}]}], "+", 
    RowBox[{"1.08`", " ", 
     RowBox[{"u", "[", 
      RowBox[{"2", ",", "2"}], "]"}]}], "-", 
    RowBox[{"0.04`", " ", 
     RowBox[{"u", "[", 
      RowBox[{"3", ",", "2"}], "]"}]}]}]}],
  SequenceForm[
  2, "   ", 1, "        ", -0.3980539081381387 - 0.04 $CellContext`u[1, 2] + 
   1.08 $CellContext`u[2, 2] - 0.04 $CellContext`u[3, 2]],
  Editable->False]], "Print",
 CellChangeTimes->{
  3.6772955102283535`*^9, 3.6772959284408712`*^9, 3.6805738524419093`*^9, 
   3.680573992753893*^9, 3.681306297228505*^9, 3.6813064270876923`*^9, 
   3.681306553348171*^9, 3.6813066282366085`*^9, 3.6821311261684284`*^9, 
   3.6821319083654175`*^9, 3.6821320324878283`*^9, 3.682153982126265*^9, 
   3.682154205335503*^9, 3.6821543702818627`*^9, 3.682154837988846*^9, 
   3.682155516029627*^9, 3.698591901664051*^9, 3.6990056505554504`*^9, 
   3.69980432170358*^9, 3.6998044834766684`*^9, 3.699806560962672*^9, 
   3.699807180129592*^9, 3.6998073451419477`*^9, 3.700224179453593*^9, 
   3.703050746925599*^9, 3.703050946864483*^9, 3.7030511667534776`*^9, 
   3.703051225891987*^9, 3.7030513622297573`*^9, 3.703051523856329*^9, 
   3.7136364457893105`*^9, 3.713637164506477*^9, 3.7136375612633405`*^9, 
   3.718045616198392*^9, 3.71804571721773*^9, 3.7181718610868645`*^9, 
   3.718174498778767*^9, 3.718278886977411*^9, 3.718278999294159*^9, 
   3.7182790598213043`*^9, 3.718279120010459*^9, 3.718279172058612*^9, 
   3.733552079032977*^9, 3.7335521304840813`*^9, 3.7335521840455027`*^9, 
   3.7335522653711*^9, 3.747724650831788*^9, 3.747725936633663*^9, 
   3.74772599974194*^9, 3.747726055877296*^9, 3.7477261221495347`*^9, 
   3.7488974575690026`*^9, 3.748897523124791*^9, 3.7488976469440413`*^9, 
   3.748897738774021*^9, {3.7488980095726857`*^9, 3.748898032702425*^9}, 
   3.7488980739139676`*^9, 3.7488981277723703`*^9, 3.867855010516759*^9, 
   3.8678551541749754`*^9, 3.8678552752519007`*^9, 3.867855333126211*^9, 
   3.8678556944268637`*^9, 3.8678557306899376`*^9, 3.867855840143198*^9, 
   3.8684722924361935`*^9, 3.868555146523897*^9, 3.868558084267926*^9, 
   3.868558150678725*^9, 3.868558307618701*^9, 3.868558421382208*^9, 
   3.868558730932914*^9, 3.868558807519294*^9, 3.8687831995519667`*^9, 
   3.8687833002287245`*^9, 3.868783357471999*^9, 3.8687834239278*^9, 
   3.8687835576814504`*^9, 3.868783594532558*^9, 3.868783638537075*^9, 
   3.868783715639485*^9, 3.868783799203264*^9, 3.868784139946754*^9, 
   3.8687863715383935`*^9, 3.868786512880478*^9, 3.868786726982724*^9, 
   3.8687867895403023`*^9, 3.868898237299996*^9, 3.8688985765263987`*^9, 
   3.868898702099581*^9, 3.8688988781126485`*^9, 3.868899040820955*^9, 
   3.8688992018411646`*^9, 3.8688993362628527`*^9, 3.8692940653851633`*^9, 
   3.8692942956433334`*^9, 3.869294413391068*^9, 3.8692945996767225`*^9, 
   3.869294763432089*^9, 3.8692949240402756`*^9, 3.8692952001980705`*^9, 
   3.8692953605602427`*^9, 3.8692954762658606`*^9, 3.8692955510501385`*^9, 
   3.869295590736408*^9, 3.8692956642626133`*^9, 3.869296014646654*^9, 
   3.869296171810644*^9, 3.8692963322858224`*^9, 3.869296486235628*^9, 
   3.8692967137326403`*^9, 3.8692969487610826`*^9, 3.8692970887260885`*^9, 
   3.8692972293081293`*^9, 3.8692973586475267`*^9, 3.8692993044128184`*^9, 
   3.8692996318285456`*^9, 3.8692998913503895`*^9, 3.869300163530957*^9, 
   3.8693004634301105`*^9, 3.869409277072236*^9, 3.8694111300502205`*^9, 
   3.8694115489031773`*^9, 3.869411598760029*^9, 3.8694117699778223`*^9, 
   3.8694119467909355`*^9, 3.869412144334234*^9, 3.869412451859823*^9, 
   3.8694124969984055`*^9, 3.8840995529927483`*^9, 3.8840997237425146`*^9, 
   3.8840997766205387`*^9, 3.884099818858955*^9, 3.8841000049325976`*^9, {
   3.8841000603807693`*^9, 3.8841001018021383`*^9}, {3.8841113320261116`*^9, 
   3.884111371400364*^9}, 3.884111402759157*^9, 3.8841114949034276`*^9, {
   3.8841118401271734`*^9, 3.8841118878819046`*^9}, 3.8841119439721127`*^9, 
   3.8841125133856816`*^9, {3.884113602528977*^9, 3.8841136246042395`*^9}, 
   3.88411368667979*^9, 3.8841137670983896`*^9, 3.884113797106106*^9, 
   3.8841138531493115`*^9, 3.8841139093075237`*^9, 3.884113993410334*^9, 
   3.88411406851563*^9, 3.8841144087020874`*^9, {3.884114445620199*^9, 
   3.884114499627288*^9}, 3.8841149046594543`*^9, 3.88411499951288*^9, 
   3.9046592381482134`*^9, 3.9046593618350334`*^9, 3.904660585053136*^9, 
   3.9046606390872383`*^9, 3.904660704913957*^9, 3.904660855003028*^9, 
   3.904661005011693*^9, 3.904661045030763*^9, 3.904661097071459*^9, 
   3.904661182772212*^9, 3.9046613786821623`*^9, 3.904661457714302*^9, 
   3.9046615404644556`*^9, 3.9046616207395973`*^9, 3.9046626726984777`*^9, 
   3.904662715217553*^9, 3.9046631169446697`*^9, 3.904663199154215*^9, {
   3.904663240000087*^9, 3.904663269153939*^9}, 3.904663353897689*^9, 
   3.9046634183722057`*^9, 3.904663577128886*^9, 3.904663645577423*^9, 
   3.904663694092909*^9, {3.904663802349103*^9, 3.904663828899151*^9}, {
   3.9046639802488194`*^9, 3.9046640056112657`*^9}, 3.9046640608247633`*^9, {
   3.904664136410698*^9, 3.904664163182146*^9}, 3.9046642093406363`*^9, 
   3.9046642499615088`*^9, 3.90466431072902*^9, 3.904664356233102*^9, 
   3.904665524056806*^9, 3.904665583635315*^9, 3.904665643546447*^9, 
   3.90466569070373*^9, 3.9046657237641883`*^9, 3.9046658151382003`*^9, {
   3.904667407401164*^9, 3.9046674570339117`*^9}, 3.904668936681954*^9, 
   3.9059639454712105`*^9, 3.9059640246987424`*^9, 3.9059641237744093`*^9, 
   3.9059641856109457`*^9, 3.9059643359425445`*^9, 3.9059644594536085`*^9, 
   3.9059645000729322`*^9, 3.9059645730761075`*^9, 3.9059646946140594`*^9, 
   3.9059648022302146`*^9, 3.905964872446231*^9, 3.9059649298835163`*^9, 
   3.905964985841717*^9, 3.9060367805574493`*^9, 3.9060368595779696`*^9, 
   3.9060369232076087`*^9, 3.906036985135151*^9, 3.90603703091877*^9, 
   3.906041053337567*^9, 3.906041105106458*^9, 3.906041183426402*^9, 
   3.9060412278924847`*^9, 3.906041268358357*^9, 3.9060413338270726`*^9, 
   3.906041416347019*^9, 3.906041457317092*^9, 3.9060415092077837`*^9, 
   3.906041554627865*^9, 3.90604164832303*^9, 3.906041696314525*^9, 
   3.906041739180603*^9, 3.9060418021477146`*^9, 
   3.9060418486640005`*^9},ExpressionUUID->"2d2731e3-3cd1-44c9-b0bc-\
303154222ea6"],

Cell[BoxData[
 InterpretationBox[
  RowBox[{
  "3", "\[InvisibleSpace]", "\<\"   \"\>", "\[InvisibleSpace]", "1", 
   "\[InvisibleSpace]", "\<\"        \"\>", "\[InvisibleSpace]", 
   RowBox[{
    RowBox[{"-", "0.24228260588081568`"}], "-", 
    RowBox[{"0.04`", " ", 
     RowBox[{"u", "[", 
      RowBox[{"2", ",", "2"}], "]"}]}], "+", 
    RowBox[{"1.08`", " ", 
     RowBox[{"u", "[", 
      RowBox[{"3", ",", "2"}], "]"}]}], "-", 
    RowBox[{"0.04`", " ", 
     RowBox[{"u", "[", 
      RowBox[{"4", ",", "2"}], "]"}]}]}]}],
  SequenceForm[
  3, "   ", 1, "        ", -0.24228260588081568` - 0.04 $CellContext`u[2, 2] + 
   1.08 $CellContext`u[3, 2] - 0.04 $CellContext`u[4, 2]],
  Editable->False]], "Print",
 CellChangeTimes->{
  3.6772955102283535`*^9, 3.6772959284408712`*^9, 3.6805738524419093`*^9, 
   3.680573992753893*^9, 3.681306297228505*^9, 3.6813064270876923`*^9, 
   3.681306553348171*^9, 3.6813066282366085`*^9, 3.6821311261684284`*^9, 
   3.6821319083654175`*^9, 3.6821320324878283`*^9, 3.682153982126265*^9, 
   3.682154205335503*^9, 3.6821543702818627`*^9, 3.682154837988846*^9, 
   3.682155516029627*^9, 3.698591901664051*^9, 3.6990056505554504`*^9, 
   3.69980432170358*^9, 3.6998044834766684`*^9, 3.699806560962672*^9, 
   3.699807180129592*^9, 3.6998073451419477`*^9, 3.700224179453593*^9, 
   3.703050746925599*^9, 3.703050946864483*^9, 3.7030511667534776`*^9, 
   3.703051225891987*^9, 3.7030513622297573`*^9, 3.703051523856329*^9, 
   3.7136364457893105`*^9, 3.713637164506477*^9, 3.7136375612633405`*^9, 
   3.718045616198392*^9, 3.71804571721773*^9, 3.7181718610868645`*^9, 
   3.718174498778767*^9, 3.718278886977411*^9, 3.718278999294159*^9, 
   3.7182790598213043`*^9, 3.718279120010459*^9, 3.718279172058612*^9, 
   3.733552079032977*^9, 3.7335521304840813`*^9, 3.7335521840455027`*^9, 
   3.7335522653711*^9, 3.747724650831788*^9, 3.747725936633663*^9, 
   3.74772599974194*^9, 3.747726055877296*^9, 3.7477261221495347`*^9, 
   3.7488974575690026`*^9, 3.748897523124791*^9, 3.7488976469440413`*^9, 
   3.748897738774021*^9, {3.7488980095726857`*^9, 3.748898032702425*^9}, 
   3.7488980739139676`*^9, 3.7488981277723703`*^9, 3.867855010516759*^9, 
   3.8678551541749754`*^9, 3.8678552752519007`*^9, 3.867855333126211*^9, 
   3.8678556944268637`*^9, 3.8678557306899376`*^9, 3.867855840143198*^9, 
   3.8684722924361935`*^9, 3.868555146523897*^9, 3.868558084267926*^9, 
   3.868558150678725*^9, 3.868558307618701*^9, 3.868558421382208*^9, 
   3.868558730932914*^9, 3.868558807519294*^9, 3.8687831995519667`*^9, 
   3.8687833002287245`*^9, 3.868783357471999*^9, 3.8687834239278*^9, 
   3.8687835576814504`*^9, 3.868783594532558*^9, 3.868783638537075*^9, 
   3.868783715639485*^9, 3.868783799203264*^9, 3.868784139946754*^9, 
   3.8687863715383935`*^9, 3.868786512880478*^9, 3.868786726982724*^9, 
   3.8687867895403023`*^9, 3.868898237299996*^9, 3.8688985765263987`*^9, 
   3.868898702099581*^9, 3.8688988781126485`*^9, 3.868899040820955*^9, 
   3.8688992018411646`*^9, 3.8688993362628527`*^9, 3.8692940653851633`*^9, 
   3.8692942956433334`*^9, 3.869294413391068*^9, 3.8692945996767225`*^9, 
   3.869294763432089*^9, 3.8692949240402756`*^9, 3.8692952001980705`*^9, 
   3.8692953605602427`*^9, 3.8692954762658606`*^9, 3.8692955510501385`*^9, 
   3.869295590736408*^9, 3.8692956642626133`*^9, 3.869296014646654*^9, 
   3.869296171810644*^9, 3.8692963322858224`*^9, 3.869296486235628*^9, 
   3.8692967137326403`*^9, 3.8692969487610826`*^9, 3.8692970887260885`*^9, 
   3.8692972293081293`*^9, 3.8692973586475267`*^9, 3.8692993044128184`*^9, 
   3.8692996318285456`*^9, 3.8692998913503895`*^9, 3.869300163530957*^9, 
   3.8693004634301105`*^9, 3.869409277072236*^9, 3.8694111300502205`*^9, 
   3.8694115489031773`*^9, 3.869411598760029*^9, 3.8694117699778223`*^9, 
   3.8694119467909355`*^9, 3.869412144334234*^9, 3.869412451859823*^9, 
   3.8694124969984055`*^9, 3.8840995529927483`*^9, 3.8840997237425146`*^9, 
   3.8840997766205387`*^9, 3.884099818858955*^9, 3.8841000049325976`*^9, {
   3.8841000603807693`*^9, 3.8841001018021383`*^9}, {3.8841113320261116`*^9, 
   3.884111371400364*^9}, 3.884111402759157*^9, 3.8841114949034276`*^9, {
   3.8841118401271734`*^9, 3.8841118878819046`*^9}, 3.8841119439721127`*^9, 
   3.8841125133856816`*^9, {3.884113602528977*^9, 3.8841136246042395`*^9}, 
   3.88411368667979*^9, 3.8841137670983896`*^9, 3.884113797106106*^9, 
   3.8841138531493115`*^9, 3.8841139093075237`*^9, 3.884113993410334*^9, 
   3.88411406851563*^9, 3.8841144087020874`*^9, {3.884114445620199*^9, 
   3.884114499627288*^9}, 3.8841149046594543`*^9, 3.88411499951288*^9, 
   3.9046592381482134`*^9, 3.9046593618350334`*^9, 3.904660585053136*^9, 
   3.9046606390872383`*^9, 3.904660704913957*^9, 3.904660855003028*^9, 
   3.904661005011693*^9, 3.904661045030763*^9, 3.904661097071459*^9, 
   3.904661182772212*^9, 3.9046613786821623`*^9, 3.904661457714302*^9, 
   3.9046615404644556`*^9, 3.9046616207395973`*^9, 3.9046626726984777`*^9, 
   3.904662715217553*^9, 3.9046631169446697`*^9, 3.904663199154215*^9, {
   3.904663240000087*^9, 3.904663269153939*^9}, 3.904663353897689*^9, 
   3.9046634183722057`*^9, 3.904663577128886*^9, 3.904663645577423*^9, 
   3.904663694092909*^9, {3.904663802349103*^9, 3.904663828899151*^9}, {
   3.9046639802488194`*^9, 3.9046640056112657`*^9}, 3.9046640608247633`*^9, {
   3.904664136410698*^9, 3.904664163182146*^9}, 3.9046642093406363`*^9, 
   3.9046642499615088`*^9, 3.90466431072902*^9, 3.904664356233102*^9, 
   3.904665524056806*^9, 3.904665583635315*^9, 3.904665643546447*^9, 
   3.90466569070373*^9, 3.9046657237641883`*^9, 3.9046658151382003`*^9, {
   3.904667407401164*^9, 3.9046674570339117`*^9}, 3.904668936681954*^9, 
   3.9059639454712105`*^9, 3.9059640246987424`*^9, 3.9059641237744093`*^9, 
   3.9059641856109457`*^9, 3.9059643359425445`*^9, 3.9059644594536085`*^9, 
   3.9059645000729322`*^9, 3.9059645730761075`*^9, 3.9059646946140594`*^9, 
   3.9059648022302146`*^9, 3.905964872446231*^9, 3.9059649298835163`*^9, 
   3.905964985841717*^9, 3.9060367805574493`*^9, 3.9060368595779696`*^9, 
   3.9060369232076087`*^9, 3.906036985135151*^9, 3.90603703091877*^9, 
   3.906041053337567*^9, 3.906041105106458*^9, 3.906041183426402*^9, 
   3.9060412278924847`*^9, 3.906041268358357*^9, 3.9060413338270726`*^9, 
   3.906041416347019*^9, 3.906041457317092*^9, 3.9060415092077837`*^9, 
   3.906041554627865*^9, 3.90604164832303*^9, 3.906041696314525*^9, 
   3.906041739180603*^9, 3.9060418021477146`*^9, 
   3.9060418486640005`*^9},ExpressionUUID->"8525825b-6b82-48c4-b315-\
f21f6ebac70f"],

Cell[BoxData[
 InterpretationBox[
  RowBox[{
  "4", "\[InvisibleSpace]", "\<\"   \"\>", "\[InvisibleSpace]", "1", 
   "\[InvisibleSpace]", "\<\"        \"\>", "\[InvisibleSpace]", 
   RowBox[{
    RowBox[{"-", "0.1469833797461176`"}], "-", 
    RowBox[{"0.04`", " ", 
     RowBox[{"u", "[", 
      RowBox[{"3", ",", "2"}], "]"}]}], "+", 
    RowBox[{"1.08`", " ", 
     RowBox[{"u", "[", 
      RowBox[{"4", ",", "2"}], "]"}]}], "-", 
    RowBox[{"0.04`", " ", 
     RowBox[{"u", "[", 
      RowBox[{"5", ",", "2"}], "]"}]}]}]}],
  SequenceForm[
  4, "   ", 1, "        ", -0.1469833797461176 - 0.04 $CellContext`u[3, 2] + 
   1.08 $CellContext`u[4, 2] - 0.04 $CellContext`u[5, 2]],
  Editable->False]], "Print",
 CellChangeTimes->{
  3.6772955102283535`*^9, 3.6772959284408712`*^9, 3.6805738524419093`*^9, 
   3.680573992753893*^9, 3.681306297228505*^9, 3.6813064270876923`*^9, 
   3.681306553348171*^9, 3.6813066282366085`*^9, 3.6821311261684284`*^9, 
   3.6821319083654175`*^9, 3.6821320324878283`*^9, 3.682153982126265*^9, 
   3.682154205335503*^9, 3.6821543702818627`*^9, 3.682154837988846*^9, 
   3.682155516029627*^9, 3.698591901664051*^9, 3.6990056505554504`*^9, 
   3.69980432170358*^9, 3.6998044834766684`*^9, 3.699806560962672*^9, 
   3.699807180129592*^9, 3.6998073451419477`*^9, 3.700224179453593*^9, 
   3.703050746925599*^9, 3.703050946864483*^9, 3.7030511667534776`*^9, 
   3.703051225891987*^9, 3.7030513622297573`*^9, 3.703051523856329*^9, 
   3.7136364457893105`*^9, 3.713637164506477*^9, 3.7136375612633405`*^9, 
   3.718045616198392*^9, 3.71804571721773*^9, 3.7181718610868645`*^9, 
   3.718174498778767*^9, 3.718278886977411*^9, 3.718278999294159*^9, 
   3.7182790598213043`*^9, 3.718279120010459*^9, 3.718279172058612*^9, 
   3.733552079032977*^9, 3.7335521304840813`*^9, 3.7335521840455027`*^9, 
   3.7335522653711*^9, 3.747724650831788*^9, 3.747725936633663*^9, 
   3.74772599974194*^9, 3.747726055877296*^9, 3.7477261221495347`*^9, 
   3.7488974575690026`*^9, 3.748897523124791*^9, 3.7488976469440413`*^9, 
   3.748897738774021*^9, {3.7488980095726857`*^9, 3.748898032702425*^9}, 
   3.7488980739139676`*^9, 3.7488981277723703`*^9, 3.867855010516759*^9, 
   3.8678551541749754`*^9, 3.8678552752519007`*^9, 3.867855333126211*^9, 
   3.8678556944268637`*^9, 3.8678557306899376`*^9, 3.867855840143198*^9, 
   3.8684722924361935`*^9, 3.868555146523897*^9, 3.868558084267926*^9, 
   3.868558150678725*^9, 3.868558307618701*^9, 3.868558421382208*^9, 
   3.868558730932914*^9, 3.868558807519294*^9, 3.8687831995519667`*^9, 
   3.8687833002287245`*^9, 3.868783357471999*^9, 3.8687834239278*^9, 
   3.8687835576814504`*^9, 3.868783594532558*^9, 3.868783638537075*^9, 
   3.868783715639485*^9, 3.868783799203264*^9, 3.868784139946754*^9, 
   3.8687863715383935`*^9, 3.868786512880478*^9, 3.868786726982724*^9, 
   3.8687867895403023`*^9, 3.868898237299996*^9, 3.8688985765263987`*^9, 
   3.868898702099581*^9, 3.8688988781126485`*^9, 3.868899040820955*^9, 
   3.8688992018411646`*^9, 3.8688993362628527`*^9, 3.8692940653851633`*^9, 
   3.8692942956433334`*^9, 3.869294413391068*^9, 3.8692945996767225`*^9, 
   3.869294763432089*^9, 3.8692949240402756`*^9, 3.8692952001980705`*^9, 
   3.8692953605602427`*^9, 3.8692954762658606`*^9, 3.8692955510501385`*^9, 
   3.869295590736408*^9, 3.8692956642626133`*^9, 3.869296014646654*^9, 
   3.869296171810644*^9, 3.8692963322858224`*^9, 3.869296486235628*^9, 
   3.8692967137326403`*^9, 3.8692969487610826`*^9, 3.8692970887260885`*^9, 
   3.8692972293081293`*^9, 3.8692973586475267`*^9, 3.8692993044128184`*^9, 
   3.8692996318285456`*^9, 3.8692998913503895`*^9, 3.869300163530957*^9, 
   3.8693004634301105`*^9, 3.869409277072236*^9, 3.8694111300502205`*^9, 
   3.8694115489031773`*^9, 3.869411598760029*^9, 3.8694117699778223`*^9, 
   3.8694119467909355`*^9, 3.869412144334234*^9, 3.869412451859823*^9, 
   3.8694124969984055`*^9, 3.8840995529927483`*^9, 3.8840997237425146`*^9, 
   3.8840997766205387`*^9, 3.884099818858955*^9, 3.8841000049325976`*^9, {
   3.8841000603807693`*^9, 3.8841001018021383`*^9}, {3.8841113320261116`*^9, 
   3.884111371400364*^9}, 3.884111402759157*^9, 3.8841114949034276`*^9, {
   3.8841118401271734`*^9, 3.8841118878819046`*^9}, 3.8841119439721127`*^9, 
   3.8841125133856816`*^9, {3.884113602528977*^9, 3.8841136246042395`*^9}, 
   3.88411368667979*^9, 3.8841137670983896`*^9, 3.884113797106106*^9, 
   3.8841138531493115`*^9, 3.8841139093075237`*^9, 3.884113993410334*^9, 
   3.88411406851563*^9, 3.8841144087020874`*^9, {3.884114445620199*^9, 
   3.884114499627288*^9}, 3.8841149046594543`*^9, 3.88411499951288*^9, 
   3.9046592381482134`*^9, 3.9046593618350334`*^9, 3.904660585053136*^9, 
   3.9046606390872383`*^9, 3.904660704913957*^9, 3.904660855003028*^9, 
   3.904661005011693*^9, 3.904661045030763*^9, 3.904661097071459*^9, 
   3.904661182772212*^9, 3.9046613786821623`*^9, 3.904661457714302*^9, 
   3.9046615404644556`*^9, 3.9046616207395973`*^9, 3.9046626726984777`*^9, 
   3.904662715217553*^9, 3.9046631169446697`*^9, 3.904663199154215*^9, {
   3.904663240000087*^9, 3.904663269153939*^9}, 3.904663353897689*^9, 
   3.9046634183722057`*^9, 3.904663577128886*^9, 3.904663645577423*^9, 
   3.904663694092909*^9, {3.904663802349103*^9, 3.904663828899151*^9}, {
   3.9046639802488194`*^9, 3.9046640056112657`*^9}, 3.9046640608247633`*^9, {
   3.904664136410698*^9, 3.904664163182146*^9}, 3.9046642093406363`*^9, 
   3.9046642499615088`*^9, 3.90466431072902*^9, 3.904664356233102*^9, 
   3.904665524056806*^9, 3.904665583635315*^9, 3.904665643546447*^9, 
   3.90466569070373*^9, 3.9046657237641883`*^9, 3.9046658151382003`*^9, {
   3.904667407401164*^9, 3.9046674570339117`*^9}, 3.904668936681954*^9, 
   3.9059639454712105`*^9, 3.9059640246987424`*^9, 3.9059641237744093`*^9, 
   3.9059641856109457`*^9, 3.9059643359425445`*^9, 3.9059644594536085`*^9, 
   3.9059645000729322`*^9, 3.9059645730761075`*^9, 3.9059646946140594`*^9, 
   3.9059648022302146`*^9, 3.905964872446231*^9, 3.9059649298835163`*^9, 
   3.905964985841717*^9, 3.9060367805574493`*^9, 3.9060368595779696`*^9, 
   3.9060369232076087`*^9, 3.906036985135151*^9, 3.90603703091877*^9, 
   3.906041053337567*^9, 3.906041105106458*^9, 3.906041183426402*^9, 
   3.9060412278924847`*^9, 3.906041268358357*^9, 3.9060413338270726`*^9, 
   3.906041416347019*^9, 3.906041457317092*^9, 3.9060415092077837`*^9, 
   3.906041554627865*^9, 3.90604164832303*^9, 3.906041696314525*^9, 
   3.906041739180603*^9, 3.9060418021477146`*^9, 
   3.9060418486640005`*^9},ExpressionUUID->"59aac09c-69cf-4c2b-aba8-\
e2e1160aa478"],

Cell[BoxData[
 InterpretationBox[
  RowBox[{
  "5", "\[InvisibleSpace]", "\<\"   \"\>", "\[InvisibleSpace]", "1", 
   "\[InvisibleSpace]", "\<\"        \"\>", "\[InvisibleSpace]", 
   RowBox[{
    RowBox[{"-", "0.08915109594453022`"}], "-", 
    RowBox[{"0.04`", " ", 
     RowBox[{"u", "[", 
      RowBox[{"4", ",", "2"}], "]"}]}], "+", 
    RowBox[{"1.08`", " ", 
     RowBox[{"u", "[", 
      RowBox[{"5", ",", "2"}], "]"}]}], "-", 
    RowBox[{"0.04`", " ", 
     RowBox[{"u", "[", 
      RowBox[{"6", ",", "2"}], "]"}]}]}]}],
  SequenceForm[
  5, "   ", 1, "        ", -0.08915109594453022 - 0.04 $CellContext`u[4, 2] + 
   1.08 $CellContext`u[5, 2] - 0.04 $CellContext`u[6, 2]],
  Editable->False]], "Print",
 CellChangeTimes->{
  3.6772955102283535`*^9, 3.6772959284408712`*^9, 3.6805738524419093`*^9, 
   3.680573992753893*^9, 3.681306297228505*^9, 3.6813064270876923`*^9, 
   3.681306553348171*^9, 3.6813066282366085`*^9, 3.6821311261684284`*^9, 
   3.6821319083654175`*^9, 3.6821320324878283`*^9, 3.682153982126265*^9, 
   3.682154205335503*^9, 3.6821543702818627`*^9, 3.682154837988846*^9, 
   3.682155516029627*^9, 3.698591901664051*^9, 3.6990056505554504`*^9, 
   3.69980432170358*^9, 3.6998044834766684`*^9, 3.699806560962672*^9, 
   3.699807180129592*^9, 3.6998073451419477`*^9, 3.700224179453593*^9, 
   3.703050746925599*^9, 3.703050946864483*^9, 3.7030511667534776`*^9, 
   3.703051225891987*^9, 3.7030513622297573`*^9, 3.703051523856329*^9, 
   3.7136364457893105`*^9, 3.713637164506477*^9, 3.7136375612633405`*^9, 
   3.718045616198392*^9, 3.71804571721773*^9, 3.7181718610868645`*^9, 
   3.718174498778767*^9, 3.718278886977411*^9, 3.718278999294159*^9, 
   3.7182790598213043`*^9, 3.718279120010459*^9, 3.718279172058612*^9, 
   3.733552079032977*^9, 3.7335521304840813`*^9, 3.7335521840455027`*^9, 
   3.7335522653711*^9, 3.747724650831788*^9, 3.747725936633663*^9, 
   3.74772599974194*^9, 3.747726055877296*^9, 3.7477261221495347`*^9, 
   3.7488974575690026`*^9, 3.748897523124791*^9, 3.7488976469440413`*^9, 
   3.748897738774021*^9, {3.7488980095726857`*^9, 3.748898032702425*^9}, 
   3.7488980739139676`*^9, 3.7488981277723703`*^9, 3.867855010516759*^9, 
   3.8678551541749754`*^9, 3.8678552752519007`*^9, 3.867855333126211*^9, 
   3.8678556944268637`*^9, 3.8678557306899376`*^9, 3.867855840143198*^9, 
   3.8684722924361935`*^9, 3.868555146523897*^9, 3.868558084267926*^9, 
   3.868558150678725*^9, 3.868558307618701*^9, 3.868558421382208*^9, 
   3.868558730932914*^9, 3.868558807519294*^9, 3.8687831995519667`*^9, 
   3.8687833002287245`*^9, 3.868783357471999*^9, 3.8687834239278*^9, 
   3.8687835576814504`*^9, 3.868783594532558*^9, 3.868783638537075*^9, 
   3.868783715639485*^9, 3.868783799203264*^9, 3.868784139946754*^9, 
   3.8687863715383935`*^9, 3.868786512880478*^9, 3.868786726982724*^9, 
   3.8687867895403023`*^9, 3.868898237299996*^9, 3.8688985765263987`*^9, 
   3.868898702099581*^9, 3.8688988781126485`*^9, 3.868899040820955*^9, 
   3.8688992018411646`*^9, 3.8688993362628527`*^9, 3.8692940653851633`*^9, 
   3.8692942956433334`*^9, 3.869294413391068*^9, 3.8692945996767225`*^9, 
   3.869294763432089*^9, 3.8692949240402756`*^9, 3.8692952001980705`*^9, 
   3.8692953605602427`*^9, 3.8692954762658606`*^9, 3.8692955510501385`*^9, 
   3.869295590736408*^9, 3.8692956642626133`*^9, 3.869296014646654*^9, 
   3.869296171810644*^9, 3.8692963322858224`*^9, 3.869296486235628*^9, 
   3.8692967137326403`*^9, 3.8692969487610826`*^9, 3.8692970887260885`*^9, 
   3.8692972293081293`*^9, 3.8692973586475267`*^9, 3.8692993044128184`*^9, 
   3.8692996318285456`*^9, 3.8692998913503895`*^9, 3.869300163530957*^9, 
   3.8693004634301105`*^9, 3.869409277072236*^9, 3.8694111300502205`*^9, 
   3.8694115489031773`*^9, 3.869411598760029*^9, 3.8694117699778223`*^9, 
   3.8694119467909355`*^9, 3.869412144334234*^9, 3.869412451859823*^9, 
   3.8694124969984055`*^9, 3.8840995529927483`*^9, 3.8840997237425146`*^9, 
   3.8840997766205387`*^9, 3.884099818858955*^9, 3.8841000049325976`*^9, {
   3.8841000603807693`*^9, 3.8841001018021383`*^9}, {3.8841113320261116`*^9, 
   3.884111371400364*^9}, 3.884111402759157*^9, 3.8841114949034276`*^9, {
   3.8841118401271734`*^9, 3.8841118878819046`*^9}, 3.8841119439721127`*^9, 
   3.8841125133856816`*^9, {3.884113602528977*^9, 3.8841136246042395`*^9}, 
   3.88411368667979*^9, 3.8841137670983896`*^9, 3.884113797106106*^9, 
   3.8841138531493115`*^9, 3.8841139093075237`*^9, 3.884113993410334*^9, 
   3.88411406851563*^9, 3.8841144087020874`*^9, {3.884114445620199*^9, 
   3.884114499627288*^9}, 3.8841149046594543`*^9, 3.88411499951288*^9, 
   3.9046592381482134`*^9, 3.9046593618350334`*^9, 3.904660585053136*^9, 
   3.9046606390872383`*^9, 3.904660704913957*^9, 3.904660855003028*^9, 
   3.904661005011693*^9, 3.904661045030763*^9, 3.904661097071459*^9, 
   3.904661182772212*^9, 3.9046613786821623`*^9, 3.904661457714302*^9, 
   3.9046615404644556`*^9, 3.9046616207395973`*^9, 3.9046626726984777`*^9, 
   3.904662715217553*^9, 3.9046631169446697`*^9, 3.904663199154215*^9, {
   3.904663240000087*^9, 3.904663269153939*^9}, 3.904663353897689*^9, 
   3.9046634183722057`*^9, 3.904663577128886*^9, 3.904663645577423*^9, 
   3.904663694092909*^9, {3.904663802349103*^9, 3.904663828899151*^9}, {
   3.9046639802488194`*^9, 3.9046640056112657`*^9}, 3.9046640608247633`*^9, {
   3.904664136410698*^9, 3.904664163182146*^9}, 3.9046642093406363`*^9, 
   3.9046642499615088`*^9, 3.90466431072902*^9, 3.904664356233102*^9, 
   3.904665524056806*^9, 3.904665583635315*^9, 3.904665643546447*^9, 
   3.90466569070373*^9, 3.9046657237641883`*^9, 3.9046658151382003`*^9, {
   3.904667407401164*^9, 3.9046674570339117`*^9}, 3.904668936681954*^9, 
   3.9059639454712105`*^9, 3.9059640246987424`*^9, 3.9059641237744093`*^9, 
   3.9059641856109457`*^9, 3.9059643359425445`*^9, 3.9059644594536085`*^9, 
   3.9059645000729322`*^9, 3.9059645730761075`*^9, 3.9059646946140594`*^9, 
   3.9059648022302146`*^9, 3.905964872446231*^9, 3.9059649298835163`*^9, 
   3.905964985841717*^9, 3.9060367805574493`*^9, 3.9060368595779696`*^9, 
   3.9060369232076087`*^9, 3.906036985135151*^9, 3.90603703091877*^9, 
   3.906041053337567*^9, 3.906041105106458*^9, 3.906041183426402*^9, 
   3.9060412278924847`*^9, 3.906041268358357*^9, 3.9060413338270726`*^9, 
   3.906041416347019*^9, 3.906041457317092*^9, 3.9060415092077837`*^9, 
   3.906041554627865*^9, 3.90604164832303*^9, 3.906041696314525*^9, 
   3.906041739180603*^9, 3.9060418021477146`*^9, 
   3.9060418486640005`*^9},ExpressionUUID->"0ebef10a-c324-48ab-b821-\
cde22e93c234"],

Cell[BoxData[
 InterpretationBox[
  RowBox[{
  "6", "\[InvisibleSpace]", "\<\"   \"\>", "\[InvisibleSpace]", "1", 
   "\[InvisibleSpace]", "\<\"        \"\>", "\[InvisibleSpace]", 
   RowBox[{
    RowBox[{"-", "0.05407290290178445`"}], "-", 
    RowBox[{"0.04`", " ", 
     RowBox[{"u", "[", 
      RowBox[{"5", ",", "2"}], "]"}]}], "+", 
    RowBox[{"1.08`", " ", 
     RowBox[{"u", "[", 
      RowBox[{"6", ",", "2"}], "]"}]}], "-", 
    RowBox[{"0.04`", " ", 
     RowBox[{"u", "[", 
      RowBox[{"7", ",", "2"}], "]"}]}]}]}],
  SequenceForm[
  6, "   ", 1, "        ", -0.05407290290178445 - 0.04 $CellContext`u[5, 2] + 
   1.08 $CellContext`u[6, 2] - 0.04 $CellContext`u[7, 2]],
  Editable->False]], "Print",
 CellChangeTimes->{
  3.6772955102283535`*^9, 3.6772959284408712`*^9, 3.6805738524419093`*^9, 
   3.680573992753893*^9, 3.681306297228505*^9, 3.6813064270876923`*^9, 
   3.681306553348171*^9, 3.6813066282366085`*^9, 3.6821311261684284`*^9, 
   3.6821319083654175`*^9, 3.6821320324878283`*^9, 3.682153982126265*^9, 
   3.682154205335503*^9, 3.6821543702818627`*^9, 3.682154837988846*^9, 
   3.682155516029627*^9, 3.698591901664051*^9, 3.6990056505554504`*^9, 
   3.69980432170358*^9, 3.6998044834766684`*^9, 3.699806560962672*^9, 
   3.699807180129592*^9, 3.6998073451419477`*^9, 3.700224179453593*^9, 
   3.703050746925599*^9, 3.703050946864483*^9, 3.7030511667534776`*^9, 
   3.703051225891987*^9, 3.7030513622297573`*^9, 3.703051523856329*^9, 
   3.7136364457893105`*^9, 3.713637164506477*^9, 3.7136375612633405`*^9, 
   3.718045616198392*^9, 3.71804571721773*^9, 3.7181718610868645`*^9, 
   3.718174498778767*^9, 3.718278886977411*^9, 3.718278999294159*^9, 
   3.7182790598213043`*^9, 3.718279120010459*^9, 3.718279172058612*^9, 
   3.733552079032977*^9, 3.7335521304840813`*^9, 3.7335521840455027`*^9, 
   3.7335522653711*^9, 3.747724650831788*^9, 3.747725936633663*^9, 
   3.74772599974194*^9, 3.747726055877296*^9, 3.7477261221495347`*^9, 
   3.7488974575690026`*^9, 3.748897523124791*^9, 3.7488976469440413`*^9, 
   3.748897738774021*^9, {3.7488980095726857`*^9, 3.748898032702425*^9}, 
   3.7488980739139676`*^9, 3.7488981277723703`*^9, 3.867855010516759*^9, 
   3.8678551541749754`*^9, 3.8678552752519007`*^9, 3.867855333126211*^9, 
   3.8678556944268637`*^9, 3.8678557306899376`*^9, 3.867855840143198*^9, 
   3.8684722924361935`*^9, 3.868555146523897*^9, 3.868558084267926*^9, 
   3.868558150678725*^9, 3.868558307618701*^9, 3.868558421382208*^9, 
   3.868558730932914*^9, 3.868558807519294*^9, 3.8687831995519667`*^9, 
   3.8687833002287245`*^9, 3.868783357471999*^9, 3.8687834239278*^9, 
   3.8687835576814504`*^9, 3.868783594532558*^9, 3.868783638537075*^9, 
   3.868783715639485*^9, 3.868783799203264*^9, 3.868784139946754*^9, 
   3.8687863715383935`*^9, 3.868786512880478*^9, 3.868786726982724*^9, 
   3.8687867895403023`*^9, 3.868898237299996*^9, 3.8688985765263987`*^9, 
   3.868898702099581*^9, 3.8688988781126485`*^9, 3.868899040820955*^9, 
   3.8688992018411646`*^9, 3.8688993362628527`*^9, 3.8692940653851633`*^9, 
   3.8692942956433334`*^9, 3.869294413391068*^9, 3.8692945996767225`*^9, 
   3.869294763432089*^9, 3.8692949240402756`*^9, 3.8692952001980705`*^9, 
   3.8692953605602427`*^9, 3.8692954762658606`*^9, 3.8692955510501385`*^9, 
   3.869295590736408*^9, 3.8692956642626133`*^9, 3.869296014646654*^9, 
   3.869296171810644*^9, 3.8692963322858224`*^9, 3.869296486235628*^9, 
   3.8692967137326403`*^9, 3.8692969487610826`*^9, 3.8692970887260885`*^9, 
   3.8692972293081293`*^9, 3.8692973586475267`*^9, 3.8692993044128184`*^9, 
   3.8692996318285456`*^9, 3.8692998913503895`*^9, 3.869300163530957*^9, 
   3.8693004634301105`*^9, 3.869409277072236*^9, 3.8694111300502205`*^9, 
   3.8694115489031773`*^9, 3.869411598760029*^9, 3.8694117699778223`*^9, 
   3.8694119467909355`*^9, 3.869412144334234*^9, 3.869412451859823*^9, 
   3.8694124969984055`*^9, 3.8840995529927483`*^9, 3.8840997237425146`*^9, 
   3.8840997766205387`*^9, 3.884099818858955*^9, 3.8841000049325976`*^9, {
   3.8841000603807693`*^9, 3.8841001018021383`*^9}, {3.8841113320261116`*^9, 
   3.884111371400364*^9}, 3.884111402759157*^9, 3.8841114949034276`*^9, {
   3.8841118401271734`*^9, 3.8841118878819046`*^9}, 3.8841119439721127`*^9, 
   3.8841125133856816`*^9, {3.884113602528977*^9, 3.8841136246042395`*^9}, 
   3.88411368667979*^9, 3.8841137670983896`*^9, 3.884113797106106*^9, 
   3.8841138531493115`*^9, 3.8841139093075237`*^9, 3.884113993410334*^9, 
   3.88411406851563*^9, 3.8841144087020874`*^9, {3.884114445620199*^9, 
   3.884114499627288*^9}, 3.8841149046594543`*^9, 3.88411499951288*^9, 
   3.9046592381482134`*^9, 3.9046593618350334`*^9, 3.904660585053136*^9, 
   3.9046606390872383`*^9, 3.904660704913957*^9, 3.904660855003028*^9, 
   3.904661005011693*^9, 3.904661045030763*^9, 3.904661097071459*^9, 
   3.904661182772212*^9, 3.9046613786821623`*^9, 3.904661457714302*^9, 
   3.9046615404644556`*^9, 3.9046616207395973`*^9, 3.9046626726984777`*^9, 
   3.904662715217553*^9, 3.9046631169446697`*^9, 3.904663199154215*^9, {
   3.904663240000087*^9, 3.904663269153939*^9}, 3.904663353897689*^9, 
   3.9046634183722057`*^9, 3.904663577128886*^9, 3.904663645577423*^9, 
   3.904663694092909*^9, {3.904663802349103*^9, 3.904663828899151*^9}, {
   3.9046639802488194`*^9, 3.9046640056112657`*^9}, 3.9046640608247633`*^9, {
   3.904664136410698*^9, 3.904664163182146*^9}, 3.9046642093406363`*^9, 
   3.9046642499615088`*^9, 3.90466431072902*^9, 3.904664356233102*^9, 
   3.904665524056806*^9, 3.904665583635315*^9, 3.904665643546447*^9, 
   3.90466569070373*^9, 3.9046657237641883`*^9, 3.9046658151382003`*^9, {
   3.904667407401164*^9, 3.9046674570339117`*^9}, 3.904668936681954*^9, 
   3.9059639454712105`*^9, 3.9059640246987424`*^9, 3.9059641237744093`*^9, 
   3.9059641856109457`*^9, 3.9059643359425445`*^9, 3.9059644594536085`*^9, 
   3.9059645000729322`*^9, 3.9059645730761075`*^9, 3.9059646946140594`*^9, 
   3.9059648022302146`*^9, 3.905964872446231*^9, 3.9059649298835163`*^9, 
   3.905964985841717*^9, 3.9060367805574493`*^9, 3.9060368595779696`*^9, 
   3.9060369232076087`*^9, 3.906036985135151*^9, 3.90603703091877*^9, 
   3.906041053337567*^9, 3.906041105106458*^9, 3.906041183426402*^9, 
   3.9060412278924847`*^9, 3.906041268358357*^9, 3.9060413338270726`*^9, 
   3.906041416347019*^9, 3.906041457317092*^9, 3.9060415092077837`*^9, 
   3.906041554627865*^9, 3.90604164832303*^9, 3.906041696314525*^9, 
   3.906041739180603*^9, 3.9060418021477146`*^9, 
   3.9060418486796007`*^9},ExpressionUUID->"e04c678d-4167-4ca0-b94b-\
e7fccad6ff3d"],

Cell[BoxData[
 InterpretationBox[
  RowBox[{
  "7", "\[InvisibleSpace]", "\<\"   \"\>", "\[InvisibleSpace]", "1", 
   "\[InvisibleSpace]", "\<\"        \"\>", "\[InvisibleSpace]", 
   RowBox[{
    RowBox[{"-", "0.03279651014926634`"}], "-", 
    RowBox[{"0.04`", " ", 
     RowBox[{"u", "[", 
      RowBox[{"6", ",", "2"}], "]"}]}], "+", 
    RowBox[{"1.08`", " ", 
     RowBox[{"u", "[", 
      RowBox[{"7", ",", "2"}], "]"}]}], "-", 
    RowBox[{"0.04`", " ", 
     RowBox[{"u", "[", 
      RowBox[{"8", ",", "2"}], "]"}]}]}]}],
  SequenceForm[
  7, "   ", 1, "        ", -0.03279651014926634 - 0.04 $CellContext`u[6, 2] + 
   1.08 $CellContext`u[7, 2] - 0.04 $CellContext`u[8, 2]],
  Editable->False]], "Print",
 CellChangeTimes->{
  3.6772955102283535`*^9, 3.6772959284408712`*^9, 3.6805738524419093`*^9, 
   3.680573992753893*^9, 3.681306297228505*^9, 3.6813064270876923`*^9, 
   3.681306553348171*^9, 3.6813066282366085`*^9, 3.6821311261684284`*^9, 
   3.6821319083654175`*^9, 3.6821320324878283`*^9, 3.682153982126265*^9, 
   3.682154205335503*^9, 3.6821543702818627`*^9, 3.682154837988846*^9, 
   3.682155516029627*^9, 3.698591901664051*^9, 3.6990056505554504`*^9, 
   3.69980432170358*^9, 3.6998044834766684`*^9, 3.699806560962672*^9, 
   3.699807180129592*^9, 3.6998073451419477`*^9, 3.700224179453593*^9, 
   3.703050746925599*^9, 3.703050946864483*^9, 3.7030511667534776`*^9, 
   3.703051225891987*^9, 3.7030513622297573`*^9, 3.703051523856329*^9, 
   3.7136364457893105`*^9, 3.713637164506477*^9, 3.7136375612633405`*^9, 
   3.718045616198392*^9, 3.71804571721773*^9, 3.7181718610868645`*^9, 
   3.718174498778767*^9, 3.718278886977411*^9, 3.718278999294159*^9, 
   3.7182790598213043`*^9, 3.718279120010459*^9, 3.718279172058612*^9, 
   3.733552079032977*^9, 3.7335521304840813`*^9, 3.7335521840455027`*^9, 
   3.7335522653711*^9, 3.747724650831788*^9, 3.747725936633663*^9, 
   3.74772599974194*^9, 3.747726055877296*^9, 3.7477261221495347`*^9, 
   3.7488974575690026`*^9, 3.748897523124791*^9, 3.7488976469440413`*^9, 
   3.748897738774021*^9, {3.7488980095726857`*^9, 3.748898032702425*^9}, 
   3.7488980739139676`*^9, 3.7488981277723703`*^9, 3.867855010516759*^9, 
   3.8678551541749754`*^9, 3.8678552752519007`*^9, 3.867855333126211*^9, 
   3.8678556944268637`*^9, 3.8678557306899376`*^9, 3.867855840143198*^9, 
   3.8684722924361935`*^9, 3.868555146523897*^9, 3.868558084267926*^9, 
   3.868558150678725*^9, 3.868558307618701*^9, 3.868558421382208*^9, 
   3.868558730932914*^9, 3.868558807519294*^9, 3.8687831995519667`*^9, 
   3.8687833002287245`*^9, 3.868783357471999*^9, 3.8687834239278*^9, 
   3.8687835576814504`*^9, 3.868783594532558*^9, 3.868783638537075*^9, 
   3.868783715639485*^9, 3.868783799203264*^9, 3.868784139946754*^9, 
   3.8687863715383935`*^9, 3.868786512880478*^9, 3.868786726982724*^9, 
   3.8687867895403023`*^9, 3.868898237299996*^9, 3.8688985765263987`*^9, 
   3.868898702099581*^9, 3.8688988781126485`*^9, 3.868899040820955*^9, 
   3.8688992018411646`*^9, 3.8688993362628527`*^9, 3.8692940653851633`*^9, 
   3.8692942956433334`*^9, 3.869294413391068*^9, 3.8692945996767225`*^9, 
   3.869294763432089*^9, 3.8692949240402756`*^9, 3.8692952001980705`*^9, 
   3.8692953605602427`*^9, 3.8692954762658606`*^9, 3.8692955510501385`*^9, 
   3.869295590736408*^9, 3.8692956642626133`*^9, 3.869296014646654*^9, 
   3.869296171810644*^9, 3.8692963322858224`*^9, 3.869296486235628*^9, 
   3.8692967137326403`*^9, 3.8692969487610826`*^9, 3.8692970887260885`*^9, 
   3.8692972293081293`*^9, 3.8692973586475267`*^9, 3.8692993044128184`*^9, 
   3.8692996318285456`*^9, 3.8692998913503895`*^9, 3.869300163530957*^9, 
   3.8693004634301105`*^9, 3.869409277072236*^9, 3.8694111300502205`*^9, 
   3.8694115489031773`*^9, 3.869411598760029*^9, 3.8694117699778223`*^9, 
   3.8694119467909355`*^9, 3.869412144334234*^9, 3.869412451859823*^9, 
   3.8694124969984055`*^9, 3.8840995529927483`*^9, 3.8840997237425146`*^9, 
   3.8840997766205387`*^9, 3.884099818858955*^9, 3.8841000049325976`*^9, {
   3.8841000603807693`*^9, 3.8841001018021383`*^9}, {3.8841113320261116`*^9, 
   3.884111371400364*^9}, 3.884111402759157*^9, 3.8841114949034276`*^9, {
   3.8841118401271734`*^9, 3.8841118878819046`*^9}, 3.8841119439721127`*^9, 
   3.8841125133856816`*^9, {3.884113602528977*^9, 3.8841136246042395`*^9}, 
   3.88411368667979*^9, 3.8841137670983896`*^9, 3.884113797106106*^9, 
   3.8841138531493115`*^9, 3.8841139093075237`*^9, 3.884113993410334*^9, 
   3.88411406851563*^9, 3.8841144087020874`*^9, {3.884114445620199*^9, 
   3.884114499627288*^9}, 3.8841149046594543`*^9, 3.88411499951288*^9, 
   3.9046592381482134`*^9, 3.9046593618350334`*^9, 3.904660585053136*^9, 
   3.9046606390872383`*^9, 3.904660704913957*^9, 3.904660855003028*^9, 
   3.904661005011693*^9, 3.904661045030763*^9, 3.904661097071459*^9, 
   3.904661182772212*^9, 3.9046613786821623`*^9, 3.904661457714302*^9, 
   3.9046615404644556`*^9, 3.9046616207395973`*^9, 3.9046626726984777`*^9, 
   3.904662715217553*^9, 3.9046631169446697`*^9, 3.904663199154215*^9, {
   3.904663240000087*^9, 3.904663269153939*^9}, 3.904663353897689*^9, 
   3.9046634183722057`*^9, 3.904663577128886*^9, 3.904663645577423*^9, 
   3.904663694092909*^9, {3.904663802349103*^9, 3.904663828899151*^9}, {
   3.9046639802488194`*^9, 3.9046640056112657`*^9}, 3.9046640608247633`*^9, {
   3.904664136410698*^9, 3.904664163182146*^9}, 3.9046642093406363`*^9, 
   3.9046642499615088`*^9, 3.90466431072902*^9, 3.904664356233102*^9, 
   3.904665524056806*^9, 3.904665583635315*^9, 3.904665643546447*^9, 
   3.90466569070373*^9, 3.9046657237641883`*^9, 3.9046658151382003`*^9, {
   3.904667407401164*^9, 3.9046674570339117`*^9}, 3.904668936681954*^9, 
   3.9059639454712105`*^9, 3.9059640246987424`*^9, 3.9059641237744093`*^9, 
   3.9059641856109457`*^9, 3.9059643359425445`*^9, 3.9059644594536085`*^9, 
   3.9059645000729322`*^9, 3.9059645730761075`*^9, 3.9059646946140594`*^9, 
   3.9059648022302146`*^9, 3.905964872446231*^9, 3.9059649298835163`*^9, 
   3.905964985841717*^9, 3.9060367805574493`*^9, 3.9060368595779696`*^9, 
   3.9060369232076087`*^9, 3.906036985135151*^9, 3.90603703091877*^9, 
   3.906041053337567*^9, 3.906041105106458*^9, 3.906041183426402*^9, 
   3.9060412278924847`*^9, 3.906041268358357*^9, 3.9060413338270726`*^9, 
   3.906041416347019*^9, 3.906041457317092*^9, 3.9060415092077837`*^9, 
   3.906041554627865*^9, 3.90604164832303*^9, 3.906041696314525*^9, 
   3.906041739180603*^9, 3.9060418021477146`*^9, 
   3.9060418486796007`*^9},ExpressionUUID->"416a8e63-4e80-4ae0-bfe0-\
6cc9875d8247"],

Cell[BoxData[
 InterpretationBox[
  RowBox[{
  "8", "\[InvisibleSpace]", "\<\"   \"\>", "\[InvisibleSpace]", "1", 
   "\[InvisibleSpace]", "\<\"        \"\>", "\[InvisibleSpace]", 
   RowBox[{
    RowBox[{"-", "0.019882249423748343`"}], "-", 
    RowBox[{"0.04`", " ", 
     RowBox[{"u", "[", 
      RowBox[{"7", ",", "2"}], "]"}]}], "+", 
    RowBox[{"1.08`", " ", 
     RowBox[{"u", "[", 
      RowBox[{"8", ",", "2"}], "]"}]}], "-", 
    RowBox[{"0.04`", " ", 
     RowBox[{"u", "[", 
      RowBox[{"9", ",", "2"}], "]"}]}]}]}],
  SequenceForm[
  8, "   ", 1, "        ", -0.019882249423748343` - 0.04 $CellContext`u[7, 2] + 
   1.08 $CellContext`u[8, 2] - 0.04 $CellContext`u[9, 2]],
  Editable->False]], "Print",
 CellChangeTimes->{
  3.6772955102283535`*^9, 3.6772959284408712`*^9, 3.6805738524419093`*^9, 
   3.680573992753893*^9, 3.681306297228505*^9, 3.6813064270876923`*^9, 
   3.681306553348171*^9, 3.6813066282366085`*^9, 3.6821311261684284`*^9, 
   3.6821319083654175`*^9, 3.6821320324878283`*^9, 3.682153982126265*^9, 
   3.682154205335503*^9, 3.6821543702818627`*^9, 3.682154837988846*^9, 
   3.682155516029627*^9, 3.698591901664051*^9, 3.6990056505554504`*^9, 
   3.69980432170358*^9, 3.6998044834766684`*^9, 3.699806560962672*^9, 
   3.699807180129592*^9, 3.6998073451419477`*^9, 3.700224179453593*^9, 
   3.703050746925599*^9, 3.703050946864483*^9, 3.7030511667534776`*^9, 
   3.703051225891987*^9, 3.7030513622297573`*^9, 3.703051523856329*^9, 
   3.7136364457893105`*^9, 3.713637164506477*^9, 3.7136375612633405`*^9, 
   3.718045616198392*^9, 3.71804571721773*^9, 3.7181718610868645`*^9, 
   3.718174498778767*^9, 3.718278886977411*^9, 3.718278999294159*^9, 
   3.7182790598213043`*^9, 3.718279120010459*^9, 3.718279172058612*^9, 
   3.733552079032977*^9, 3.7335521304840813`*^9, 3.7335521840455027`*^9, 
   3.7335522653711*^9, 3.747724650831788*^9, 3.747725936633663*^9, 
   3.74772599974194*^9, 3.747726055877296*^9, 3.7477261221495347`*^9, 
   3.7488974575690026`*^9, 3.748897523124791*^9, 3.7488976469440413`*^9, 
   3.748897738774021*^9, {3.7488980095726857`*^9, 3.748898032702425*^9}, 
   3.7488980739139676`*^9, 3.7488981277723703`*^9, 3.867855010516759*^9, 
   3.8678551541749754`*^9, 3.8678552752519007`*^9, 3.867855333126211*^9, 
   3.8678556944268637`*^9, 3.8678557306899376`*^9, 3.867855840143198*^9, 
   3.8684722924361935`*^9, 3.868555146523897*^9, 3.868558084267926*^9, 
   3.868558150678725*^9, 3.868558307618701*^9, 3.868558421382208*^9, 
   3.868558730932914*^9, 3.868558807519294*^9, 3.8687831995519667`*^9, 
   3.8687833002287245`*^9, 3.868783357471999*^9, 3.8687834239278*^9, 
   3.8687835576814504`*^9, 3.868783594532558*^9, 3.868783638537075*^9, 
   3.868783715639485*^9, 3.868783799203264*^9, 3.868784139946754*^9, 
   3.8687863715383935`*^9, 3.868786512880478*^9, 3.868786726982724*^9, 
   3.8687867895403023`*^9, 3.868898237299996*^9, 3.8688985765263987`*^9, 
   3.868898702099581*^9, 3.8688988781126485`*^9, 3.868899040820955*^9, 
   3.8688992018411646`*^9, 3.8688993362628527`*^9, 3.8692940653851633`*^9, 
   3.8692942956433334`*^9, 3.869294413391068*^9, 3.8692945996767225`*^9, 
   3.869294763432089*^9, 3.8692949240402756`*^9, 3.8692952001980705`*^9, 
   3.8692953605602427`*^9, 3.8692954762658606`*^9, 3.8692955510501385`*^9, 
   3.869295590736408*^9, 3.8692956642626133`*^9, 3.869296014646654*^9, 
   3.869296171810644*^9, 3.8692963322858224`*^9, 3.869296486235628*^9, 
   3.8692967137326403`*^9, 3.8692969487610826`*^9, 3.8692970887260885`*^9, 
   3.8692972293081293`*^9, 3.8692973586475267`*^9, 3.8692993044128184`*^9, 
   3.8692996318285456`*^9, 3.8692998913503895`*^9, 3.869300163530957*^9, 
   3.8693004634301105`*^9, 3.869409277072236*^9, 3.8694111300502205`*^9, 
   3.8694115489031773`*^9, 3.869411598760029*^9, 3.8694117699778223`*^9, 
   3.8694119467909355`*^9, 3.869412144334234*^9, 3.869412451859823*^9, 
   3.8694124969984055`*^9, 3.8840995529927483`*^9, 3.8840997237425146`*^9, 
   3.8840997766205387`*^9, 3.884099818858955*^9, 3.8841000049325976`*^9, {
   3.8841000603807693`*^9, 3.8841001018021383`*^9}, {3.8841113320261116`*^9, 
   3.884111371400364*^9}, 3.884111402759157*^9, 3.8841114949034276`*^9, {
   3.8841118401271734`*^9, 3.8841118878819046`*^9}, 3.8841119439721127`*^9, 
   3.8841125133856816`*^9, {3.884113602528977*^9, 3.8841136246042395`*^9}, 
   3.88411368667979*^9, 3.8841137670983896`*^9, 3.884113797106106*^9, 
   3.8841138531493115`*^9, 3.8841139093075237`*^9, 3.884113993410334*^9, 
   3.88411406851563*^9, 3.8841144087020874`*^9, {3.884114445620199*^9, 
   3.884114499627288*^9}, 3.8841149046594543`*^9, 3.88411499951288*^9, 
   3.9046592381482134`*^9, 3.9046593618350334`*^9, 3.904660585053136*^9, 
   3.9046606390872383`*^9, 3.904660704913957*^9, 3.904660855003028*^9, 
   3.904661005011693*^9, 3.904661045030763*^9, 3.904661097071459*^9, 
   3.904661182772212*^9, 3.9046613786821623`*^9, 3.904661457714302*^9, 
   3.9046615404644556`*^9, 3.9046616207395973`*^9, 3.9046626726984777`*^9, 
   3.904662715217553*^9, 3.9046631169446697`*^9, 3.904663199154215*^9, {
   3.904663240000087*^9, 3.904663269153939*^9}, 3.904663353897689*^9, 
   3.9046634183722057`*^9, 3.904663577128886*^9, 3.904663645577423*^9, 
   3.904663694092909*^9, {3.904663802349103*^9, 3.904663828899151*^9}, {
   3.9046639802488194`*^9, 3.9046640056112657`*^9}, 3.9046640608247633`*^9, {
   3.904664136410698*^9, 3.904664163182146*^9}, 3.9046642093406363`*^9, 
   3.9046642499615088`*^9, 3.90466431072902*^9, 3.904664356233102*^9, 
   3.904665524056806*^9, 3.904665583635315*^9, 3.904665643546447*^9, 
   3.90466569070373*^9, 3.9046657237641883`*^9, 3.9046658151382003`*^9, {
   3.904667407401164*^9, 3.9046674570339117`*^9}, 3.904668936681954*^9, 
   3.9059639454712105`*^9, 3.9059640246987424`*^9, 3.9059641237744093`*^9, 
   3.9059641856109457`*^9, 3.9059643359425445`*^9, 3.9059644594536085`*^9, 
   3.9059645000729322`*^9, 3.9059645730761075`*^9, 3.9059646946140594`*^9, 
   3.9059648022302146`*^9, 3.905964872446231*^9, 3.9059649298835163`*^9, 
   3.905964985841717*^9, 3.9060367805574493`*^9, 3.9060368595779696`*^9, 
   3.9060369232076087`*^9, 3.906036985135151*^9, 3.90603703091877*^9, 
   3.906041053337567*^9, 3.906041105106458*^9, 3.906041183426402*^9, 
   3.9060412278924847`*^9, 3.906041268358357*^9, 3.9060413338270726`*^9, 
   3.906041416347019*^9, 3.906041457317092*^9, 3.9060415092077837`*^9, 
   3.906041554627865*^9, 3.90604164832303*^9, 3.906041696314525*^9, 
   3.906041739180603*^9, 3.9060418021477146`*^9, 
   3.9060418486796007`*^9},ExpressionUUID->"4ef64053-f025-41f5-bdb7-\
88f222e94cf5"],

Cell[BoxData[
 InterpretationBox[
  RowBox[{
  "9", "\[InvisibleSpace]", "\<\"   \"\>", "\[InvisibleSpace]", "1", 
   "\[InvisibleSpace]", "\<\"        \"\>", "\[InvisibleSpace]", 
   RowBox[{
    RowBox[{"-", "0.011793890319214618`"}], "-", 
    RowBox[{"0.04`", " ", 
     RowBox[{"u", "[", 
      RowBox[{"8", ",", "2"}], "]"}]}], "+", 
    RowBox[{"1.08`", " ", 
     RowBox[{"u", "[", 
      RowBox[{"9", ",", "2"}], "]"}]}]}]}],
  SequenceForm[
  9, "   ", 1, "        ", -0.011793890319214618` - 0.04 $CellContext`u[8, 2] + 
   1.08 $CellContext`u[9, 2]],
  Editable->False]], "Print",
 CellChangeTimes->{
  3.6772955102283535`*^9, 3.6772959284408712`*^9, 3.6805738524419093`*^9, 
   3.680573992753893*^9, 3.681306297228505*^9, 3.6813064270876923`*^9, 
   3.681306553348171*^9, 3.6813066282366085`*^9, 3.6821311261684284`*^9, 
   3.6821319083654175`*^9, 3.6821320324878283`*^9, 3.682153982126265*^9, 
   3.682154205335503*^9, 3.6821543702818627`*^9, 3.682154837988846*^9, 
   3.682155516029627*^9, 3.698591901664051*^9, 3.6990056505554504`*^9, 
   3.69980432170358*^9, 3.6998044834766684`*^9, 3.699806560962672*^9, 
   3.699807180129592*^9, 3.6998073451419477`*^9, 3.700224179453593*^9, 
   3.703050746925599*^9, 3.703050946864483*^9, 3.7030511667534776`*^9, 
   3.703051225891987*^9, 3.7030513622297573`*^9, 3.703051523856329*^9, 
   3.7136364457893105`*^9, 3.713637164506477*^9, 3.7136375612633405`*^9, 
   3.718045616198392*^9, 3.71804571721773*^9, 3.7181718610868645`*^9, 
   3.718174498778767*^9, 3.718278886977411*^9, 3.718278999294159*^9, 
   3.7182790598213043`*^9, 3.718279120010459*^9, 3.718279172058612*^9, 
   3.733552079032977*^9, 3.7335521304840813`*^9, 3.7335521840455027`*^9, 
   3.7335522653711*^9, 3.747724650831788*^9, 3.747725936633663*^9, 
   3.74772599974194*^9, 3.747726055877296*^9, 3.7477261221495347`*^9, 
   3.7488974575690026`*^9, 3.748897523124791*^9, 3.7488976469440413`*^9, 
   3.748897738774021*^9, {3.7488980095726857`*^9, 3.748898032702425*^9}, 
   3.7488980739139676`*^9, 3.7488981277723703`*^9, 3.867855010516759*^9, 
   3.8678551541749754`*^9, 3.8678552752519007`*^9, 3.867855333126211*^9, 
   3.8678556944268637`*^9, 3.8678557306899376`*^9, 3.867855840143198*^9, 
   3.8684722924361935`*^9, 3.868555146523897*^9, 3.868558084267926*^9, 
   3.868558150678725*^9, 3.868558307618701*^9, 3.868558421382208*^9, 
   3.868558730932914*^9, 3.868558807519294*^9, 3.8687831995519667`*^9, 
   3.8687833002287245`*^9, 3.868783357471999*^9, 3.8687834239278*^9, 
   3.8687835576814504`*^9, 3.868783594532558*^9, 3.868783638537075*^9, 
   3.868783715639485*^9, 3.868783799203264*^9, 3.868784139946754*^9, 
   3.8687863715383935`*^9, 3.868786512880478*^9, 3.868786726982724*^9, 
   3.8687867895403023`*^9, 3.868898237299996*^9, 3.8688985765263987`*^9, 
   3.868898702099581*^9, 3.8688988781126485`*^9, 3.868899040820955*^9, 
   3.8688992018411646`*^9, 3.8688993362628527`*^9, 3.8692940653851633`*^9, 
   3.8692942956433334`*^9, 3.869294413391068*^9, 3.8692945996767225`*^9, 
   3.869294763432089*^9, 3.8692949240402756`*^9, 3.8692952001980705`*^9, 
   3.8692953605602427`*^9, 3.8692954762658606`*^9, 3.8692955510501385`*^9, 
   3.869295590736408*^9, 3.8692956642626133`*^9, 3.869296014646654*^9, 
   3.869296171810644*^9, 3.8692963322858224`*^9, 3.869296486235628*^9, 
   3.8692967137326403`*^9, 3.8692969487610826`*^9, 3.8692970887260885`*^9, 
   3.8692972293081293`*^9, 3.8692973586475267`*^9, 3.8692993044128184`*^9, 
   3.8692996318285456`*^9, 3.8692998913503895`*^9, 3.869300163530957*^9, 
   3.8693004634301105`*^9, 3.869409277072236*^9, 3.8694111300502205`*^9, 
   3.8694115489031773`*^9, 3.869411598760029*^9, 3.8694117699778223`*^9, 
   3.8694119467909355`*^9, 3.869412144334234*^9, 3.869412451859823*^9, 
   3.8694124969984055`*^9, 3.8840995529927483`*^9, 3.8840997237425146`*^9, 
   3.8840997766205387`*^9, 3.884099818858955*^9, 3.8841000049325976`*^9, {
   3.8841000603807693`*^9, 3.8841001018021383`*^9}, {3.8841113320261116`*^9, 
   3.884111371400364*^9}, 3.884111402759157*^9, 3.8841114949034276`*^9, {
   3.8841118401271734`*^9, 3.8841118878819046`*^9}, 3.8841119439721127`*^9, 
   3.8841125133856816`*^9, {3.884113602528977*^9, 3.8841136246042395`*^9}, 
   3.88411368667979*^9, 3.8841137670983896`*^9, 3.884113797106106*^9, 
   3.8841138531493115`*^9, 3.8841139093075237`*^9, 3.884113993410334*^9, 
   3.88411406851563*^9, 3.8841144087020874`*^9, {3.884114445620199*^9, 
   3.884114499627288*^9}, 3.8841149046594543`*^9, 3.88411499951288*^9, 
   3.9046592381482134`*^9, 3.9046593618350334`*^9, 3.904660585053136*^9, 
   3.9046606390872383`*^9, 3.904660704913957*^9, 3.904660855003028*^9, 
   3.904661005011693*^9, 3.904661045030763*^9, 3.904661097071459*^9, 
   3.904661182772212*^9, 3.9046613786821623`*^9, 3.904661457714302*^9, 
   3.9046615404644556`*^9, 3.9046616207395973`*^9, 3.9046626726984777`*^9, 
   3.904662715217553*^9, 3.9046631169446697`*^9, 3.904663199154215*^9, {
   3.904663240000087*^9, 3.904663269153939*^9}, 3.904663353897689*^9, 
   3.9046634183722057`*^9, 3.904663577128886*^9, 3.904663645577423*^9, 
   3.904663694092909*^9, {3.904663802349103*^9, 3.904663828899151*^9}, {
   3.9046639802488194`*^9, 3.9046640056112657`*^9}, 3.9046640608247633`*^9, {
   3.904664136410698*^9, 3.904664163182146*^9}, 3.9046642093406363`*^9, 
   3.9046642499615088`*^9, 3.90466431072902*^9, 3.904664356233102*^9, 
   3.904665524056806*^9, 3.904665583635315*^9, 3.904665643546447*^9, 
   3.90466569070373*^9, 3.9046657237641883`*^9, 3.9046658151382003`*^9, {
   3.904667407401164*^9, 3.9046674570339117`*^9}, 3.904668936681954*^9, 
   3.9059639454712105`*^9, 3.9059640246987424`*^9, 3.9059641237744093`*^9, 
   3.9059641856109457`*^9, 3.9059643359425445`*^9, 3.9059644594536085`*^9, 
   3.9059645000729322`*^9, 3.9059645730761075`*^9, 3.9059646946140594`*^9, 
   3.9059648022302146`*^9, 3.905964872446231*^9, 3.9059649298835163`*^9, 
   3.905964985841717*^9, 3.9060367805574493`*^9, 3.9060368595779696`*^9, 
   3.9060369232076087`*^9, 3.906036985135151*^9, 3.90603703091877*^9, 
   3.906041053337567*^9, 3.906041105106458*^9, 3.906041183426402*^9, 
   3.9060412278924847`*^9, 3.906041268358357*^9, 3.9060413338270726`*^9, 
   3.906041416347019*^9, 3.906041457317092*^9, 3.9060415092077837`*^9, 
   3.906041554627865*^9, 3.90604164832303*^9, 3.906041696314525*^9, 
   3.906041739180603*^9, 3.9060418021477146`*^9, 
   3.9060418486796007`*^9},ExpressionUUID->"102270b2-79eb-4f91-9e2f-\
b0184ec28089"]
}, Open  ]]
}, Open  ]],

Cell[CellGroupData[{

Cell[BoxData[
 RowBox[{"\[IndentingNewLine]", 
  RowBox[{"sol", "=", 
   RowBox[{"NSolve", "[", 
    RowBox[{
     RowBox[{"{", 
      RowBox[{
       RowBox[{
        SubscriptBox["p", "1"], "\[Equal]", "0"}], ",", 
       RowBox[{
        SubscriptBox["p", "2"], "\[Equal]", "0"}], ",", 
       RowBox[{
        SubscriptBox["p", "3"], "\[Equal]", "0"}], ",", 
       RowBox[{
        SubscriptBox["p", "4"], "\[Equal]", "0"}], ",", 
       RowBox[{
        SubscriptBox["p", "5"], "\[Equal]", "0"}], ",", 
       RowBox[{
        SubscriptBox["p", "6"], "\[Equal]", "0"}], ",", 
       RowBox[{
        SubscriptBox["p", "7"], "\[Equal]", "0"}], ",", 
       RowBox[{
        SubscriptBox["p", "8"], "\[Equal]", "0"}], ",", 
       RowBox[{
        SubscriptBox["p", "9"], "\[Equal]", "0"}]}], "}"}], ",", 
     RowBox[{"{", 
      RowBox[{
       RowBox[{"u", "[", 
        RowBox[{"1", ",", "2"}], "]"}], ",", 
       RowBox[{"u", "[", 
        RowBox[{"2", ",", "2"}], "]"}], ",", 
       RowBox[{"u", "[", 
        RowBox[{"3", ",", "2"}], "]"}], ",", 
       RowBox[{"u", "[", 
        RowBox[{"4", ",", "2"}], "]"}], ",", 
       RowBox[{"u", "[", 
        RowBox[{"5", ",", "2"}], "]"}], ",", 
       RowBox[{"u", "[", 
        RowBox[{"6", ",", "2"}], "]"}], ",", 
       RowBox[{"u", "[", 
        RowBox[{"7", ",", "2"}], "]"}], ",", 
       RowBox[{"u", "[", 
        RowBox[{"8", ",", "2"}], "]"}], ",", 
       RowBox[{"u", "[", 
        RowBox[{"9", ",", "2"}], "]"}]}], "}"}]}], "]"}]}]}]], "Input",
 CellChangeTimes->{{3.6772959876382055`*^9, 
  3.677296039360622*^9}},ExpressionUUID->"06d029d9-8460-4c15-a068-\
131b67e31abd"],

Cell[BoxData[
 RowBox[{"{", 
  RowBox[{"{", 
   RowBox[{
    RowBox[{
     RowBox[{"u", "[", 
      RowBox[{"1", ",", "2"}], "]"}], "\[Rule]", "0.5874424070807236`"}], ",", 
    RowBox[{
     RowBox[{"u", "[", 
      RowBox[{"2", ",", "2"}], "]"}], "\[Rule]", "0.399385838010133`"}], ",", 
    RowBox[{
     RowBox[{"u", "[", 
      RowBox[{"3", ",", "2"}], "]"}], "\[Rule]", "0.2446275157394022`"}], ",", 
    RowBox[{
     RowBox[{"u", "[", 
      RowBox[{"4", ",", "2"}], "]"}], "\[Rule]", "0.1484919399333323`"}], ",", 
    RowBox[{
     RowBox[{"u", "[", 
      RowBox[{"5", ",", "2"}], "]"}], "\[Rule]", "0.09007036880762952`"}], 
    ",", 
    RowBox[{
     RowBox[{"u", "[", 
      RowBox[{"6", ",", "2"}], "]"}], "\[Rule]", "0.054630619259409534`"}], 
    ",", 
    RowBox[{
     RowBox[{"u", "[", 
      RowBox[{"7", ",", "2"}], "]"}], "\[Rule]", "0.0331337786518166`"}], ",", 
    RowBox[{
     RowBox[{"u", "[", 
      RowBox[{"8", ",", "2"}], "]"}], "\[Rule]", "0.020068650607980146`"}], 
    ",", 
    RowBox[{
     RowBox[{"u", "[", 
      RowBox[{"9", ",", "2"}], "]"}], "\[Rule]", "0.011663552169938727`"}]}], 
   "}"}], "}"}]], "Output",
 CellChangeTimes->{
  3.6772960420108905`*^9, 3.680573855177066*^9, 3.680573994565997*^9, 
   3.681306298869134*^9, 3.681306428743947*^9, 3.681306554926298*^9, 
   3.6813066298390656`*^9, 3.68213112761873*^9, 3.682131910082481*^9, 
   3.6821320341297092`*^9, 3.682153984414648*^9, 3.682154206927478*^9, 
   3.6821543716937265`*^9, 3.6821548393201966`*^9, 3.682155517208017*^9, 
   3.6985919041706495`*^9, 3.6990056530669775`*^9, 3.6998043217530847`*^9, 
   3.699804483553677*^9, 3.699806561040181*^9, 3.6998071801865993`*^9, 
   3.699807345375478*^9, 3.7002241795296035`*^9, 3.7030507469971075`*^9, 
   3.703050946905989*^9, 3.703051166796993*^9, 3.7030512259474945`*^9, 
   3.7030513622792635`*^9, 3.7030515239088345`*^9, 3.71363644585932*^9, 
   3.713637166812479*^9, 3.713637566430001*^9, 3.718045616280403*^9, 
   3.7180457172942395`*^9, 3.7181718611533065`*^9, 3.71817449883215*^9, 
   3.7182788870649223`*^9, 3.7182790008928595`*^9, 3.7182790599163175`*^9, 
   3.718279120106469*^9, 3.7182791721581244`*^9, 3.733552079102006*^9, 
   3.733552130570093*^9, 3.7335521841045094`*^9, 3.7335522654239826`*^9, 
   3.7477246509557867`*^9, 3.747725936704663*^9, 3.747725999817939*^9, 
   3.7477260559572945`*^9, 3.7477261222345343`*^9, 3.748897457661004*^9, 
   3.748897523208789*^9, 3.7488976471050377`*^9, 3.7488977388710194`*^9, {
   3.7488980096786814`*^9, 3.7488980327714257`*^9}, 3.7488980740049667`*^9, 
   3.7488981279333677`*^9, 3.867855010777774*^9, 3.8678551545029945`*^9, 
   3.867855275551918*^9, 3.8678553332912207`*^9, 3.867855694624875*^9, 
   3.867855730887949*^9, 3.8678558405002184`*^9, 3.868472292523198*^9, 
   3.8685551475379553`*^9, 3.868558084345931*^9, 3.8685581508647356`*^9, 
   3.8685583078027115`*^9, 3.8685584214422116`*^9, 3.868558731035919*^9, 
   3.8685588075842977`*^9, 3.8687831997509775`*^9, 3.868783300470739*^9, 
   3.8687833576750107`*^9, 3.8687834240708084`*^9, 3.8687835578774614`*^9, 
   3.8687835947195687`*^9, 3.8687836387690883`*^9, 3.8687837158444967`*^9, 
   3.8687837993982754`*^9, 3.8687841401577663`*^9, 3.8687863719284163`*^9, 
   3.8687865132184973`*^9, 3.868786727209737*^9, 3.868786789801317*^9, 
   3.86889823754701*^9, 3.868898576817415*^9, 3.8688987023925977`*^9, 
   3.868898878353662*^9, 3.868899041142973*^9, 3.8688992020431757`*^9, 
   3.868899336400861*^9, 3.869294065727183*^9, 3.869294295987353*^9, 
   3.8692944136820846`*^9, 3.8692945999407377`*^9, 3.8692947636521015`*^9, 
   3.8692949248163195`*^9, 3.8692952004250836`*^9, 3.869295360753254*^9, 
   3.869295476522876*^9, 3.8692955512821517`*^9, 3.8692955909774218`*^9, 
   3.8692956646476355`*^9, 3.8692960149496717`*^9, 3.869296172045657*^9, 
   3.8692963325318365`*^9, 3.8692964864596405`*^9, 3.8692967139686537`*^9, 
   3.8692969489820957`*^9, 3.8692970889831033`*^9, 3.869297229584145*^9, 
   3.869297358909542*^9, 3.8692993047768393`*^9, 3.869299632068559*^9, 
   3.869299891617405*^9, 3.869300163736969*^9, 3.86930046377413*^9, 
   3.869409277233245*^9, 3.8694111302262306`*^9, 3.8694115490651865`*^9, 
   3.8694115991150494`*^9, 3.8694117702988405`*^9, 3.8694119470219483`*^9, 
   3.8694121444792423`*^9, 3.869412452051834*^9, 3.869412497192416*^9, 
   3.8840995531927595`*^9, 3.884099723909524*^9, 3.8840997767695475`*^9, 
   3.8840998190299644`*^9, 3.8841000050736055`*^9, {3.8841000606717854`*^9, 
   3.884100101953147*^9}, {3.884111332150119*^9, 3.8841113715533724`*^9}, 
   3.8841114029001656`*^9, 3.8841114950584364`*^9, {3.8841118402741814`*^9, 
   3.884111888015912*^9}, 3.8841119441021204`*^9, 3.8841125135126886`*^9, {
   3.884113602668985*^9, 3.884113624750248*^9}, 3.884113686815798*^9, 
   3.884113767232397*^9, 3.8841137972501144`*^9, 3.88411385329632*^9, 
   3.8841139094475317`*^9, 3.8841139935553427`*^9, 3.884114068810647*^9, 
   3.8841144088370953`*^9, {3.8841144457462063`*^9, 3.8841144997612953`*^9}, 
   3.8841149047794614`*^9, 3.884114999637887*^9, 3.904659238179414*^9, 
   3.9046593618974333`*^9, 3.9046605851019363`*^9, 3.904660639149638*^9, 
   3.9046607049763575`*^9, 3.9046608550498276`*^9, 3.9046610050584927`*^9, 
   3.9046610450775633`*^9, 3.904661097118259*^9, 3.9046611828190117`*^9, 
   3.9046613787289624`*^9, 3.904661457776702*^9, 3.9046615405268555`*^9, 
   3.904661620801997*^9, 3.904662672745278*^9, 3.904662715279953*^9, 
   3.9046631169914694`*^9, 3.904663199232215*^9, {3.9046632400624866`*^9, 
   3.904663269200739*^9}, 3.9046633539444885`*^9, 3.9046634184190054`*^9, 
   3.904663577175687*^9, 3.904663645733423*^9, 3.904663694155309*^9, {
   3.9046638024115033`*^9, 3.9046638289459515`*^9}, {3.9046639803112197`*^9, 
   3.904664005673666*^9}, 3.904664060887163*^9, {3.904664136474098*^9, 
   3.904664163244547*^9}, 3.904664209387436*^9, 3.9046642500083084`*^9, 
   3.9046643108070207`*^9, 3.904664356311102*^9, 3.904665524119206*^9, 
   3.9046655836977153`*^9, 3.9046656436088467`*^9, 3.9046656907505302`*^9, 
   3.9046657238265886`*^9, 3.9046658151850004`*^9, {3.9046674074479637`*^9, 
   3.9046674570807123`*^9}, 3.9046689367443542`*^9, 3.905963945563216*^9, 
   3.9059640247537456`*^9, 3.905964123841413*^9, 3.9059641856609488`*^9, 
   3.9059643359885473`*^9, 3.905964459516612*^9, 3.9059645001309357`*^9, 
   3.9059645731341114`*^9, 3.905964694660062*^9, 3.9059648022862177`*^9, 
   3.9059648725042343`*^9, 3.9059649299415193`*^9, 3.90596498589872*^9, 
   3.9060367806144533`*^9, 3.906036859628972*^9, 3.906036923266612*^9, 
   3.9060369851991544`*^9, 3.906037030976773*^9, 3.90604105480497*^9, 
   3.9060411051688585`*^9, 3.9060411834888024`*^9, 3.9060412279548855`*^9, 
   3.9060412684207573`*^9, 3.906041333889473*^9, 3.906041416409419*^9, 
   3.906041457363892*^9, 3.9060415092701836`*^9, 3.9060415546746645`*^9, 
   3.9060416492122316`*^9, 3.9060416963769255`*^9, 3.906041739243003*^9, 
   3.9060418021945148`*^9, 
   3.9060418487108*^9},ExpressionUUID->"370c1d33-d202-49ae-94d0-4566e57c291f"]
}, Open  ]],

Cell[CellGroupData[{

Cell[BoxData[{
 RowBox[{
  RowBox[{"u", "[", 
   RowBox[{"1", ",", "2"}], "]"}], "=", 
  RowBox[{
   RowBox[{"u", "[", 
    RowBox[{"1", ",", "2"}], "]"}], "/.", 
   RowBox[{"sol", "[", 
    RowBox[{"[", "1", "]"}], "]"}]}]}], "\[IndentingNewLine]", 
 RowBox[{
  RowBox[{"u", "[", 
   RowBox[{"2", ",", "2"}], "]"}], "=", 
  RowBox[{
   RowBox[{"u", "[", 
    RowBox[{"2", ",", "2"}], "]"}], "/.", 
   RowBox[{"sol", "[", 
    RowBox[{"[", "1", "]"}], "]"}]}]}], "\[IndentingNewLine]", 
 RowBox[{
  RowBox[{"u", "[", 
   RowBox[{"3", ",", "2"}], "]"}], "=", 
  RowBox[{
   RowBox[{"u", "[", 
    RowBox[{"3", ",", "2"}], "]"}], "/.", 
   RowBox[{"sol", "[", 
    RowBox[{"[", "1", "]"}], "]"}]}]}], "\[IndentingNewLine]", 
 RowBox[{
  RowBox[{"u", "[", 
   RowBox[{"4", ",", "2"}], "]"}], "=", 
  RowBox[{
   RowBox[{"u", "[", 
    RowBox[{"4", ",", "2"}], "]"}], "/.", 
   RowBox[{"sol", "[", 
    RowBox[{"[", "1", "]"}], "]"}]}]}], "\[IndentingNewLine]", 
 RowBox[{
  RowBox[{"u", "[", 
   RowBox[{"5", ",", "2"}], "]"}], "=", 
  RowBox[{
   RowBox[{"u", "[", 
    RowBox[{"5", ",", "2"}], "]"}], "/.", 
   RowBox[{"sol", "[", 
    RowBox[{"[", "1", "]"}], "]"}]}]}], "\[IndentingNewLine]", 
 RowBox[{
  RowBox[{"u", "[", 
   RowBox[{"6", ",", "2"}], "]"}], "=", 
  RowBox[{
   RowBox[{"u", "[", 
    RowBox[{"6", ",", "2"}], "]"}], "/.", 
   RowBox[{"sol", "[", 
    RowBox[{"[", "1", "]"}], "]"}]}]}], "\[IndentingNewLine]", 
 RowBox[{
  RowBox[{"u", "[", 
   RowBox[{"7", ",", "2"}], "]"}], "=", 
  RowBox[{
   RowBox[{"u", "[", 
    RowBox[{"7", ",", "2"}], "]"}], "/.", 
   RowBox[{"sol", "[", 
    RowBox[{"[", "1", "]"}], "]"}]}]}], "\[IndentingNewLine]", 
 RowBox[{
  RowBox[{"u", "[", 
   RowBox[{"8", ",", "2"}], "]"}], "=", 
  RowBox[{
   RowBox[{"u", "[", 
    RowBox[{"8", ",", "2"}], "]"}], "/.", 
   RowBox[{"sol", "[", 
    RowBox[{"[", "1", "]"}], "]"}]}]}], "\[IndentingNewLine]", 
 RowBox[{
  RowBox[{"u", "[", 
   RowBox[{"9", ",", "2"}], "]"}], "=", 
  RowBox[{
   RowBox[{"u", "[", 
    RowBox[{"9", ",", "2"}], "]"}], "/.", 
   RowBox[{"sol", "[", 
    RowBox[{"[", "1", "]"}], "]"}]}]}]}], "Input",
 CellChangeTimes->{{3.6772963329771504`*^9, 
  3.677296357600873*^9}},ExpressionUUID->"60659003-cb17-4239-a5c6-\
70f7e2a911a9"],

Cell[BoxData["0.5874424070807236`"], "Output",
 CellChangeTimes->{
  3.677296362877113*^9, 3.6805738571131763`*^9, 3.6805739963780994`*^9, 
   3.681306300650388*^9, 3.681306430290823*^9, 3.681306556332552*^9, 
   3.6813066314640665`*^9, 3.68213112899448*^9, 3.6821319113408136`*^9, 
   3.6821320354306784`*^9, 3.682153985768177*^9, 3.6821542084541173`*^9, 
   3.68215437291103*^9, 3.682154840559515*^9, 3.6821555181934896`*^9, 
   3.698591906492299*^9, 3.6990056551724567`*^9, 3.699804321765086*^9, 
   3.6998044835641794`*^9, 3.6998065610551834`*^9, 3.699807180200101*^9, 
   3.699807345419984*^9, 3.7002241795751085`*^9, 3.703050747006609*^9, 
   3.7030509469214907`*^9, 3.703051166823497*^9, 3.703051225965496*^9, 
   3.703051362295266*^9, 3.703051523925337*^9, 3.7136364458733215`*^9, 
   3.7136371686171937`*^9, 3.7136375684195924`*^9, 3.718045616323408*^9, 
   3.7180457173382444`*^9, 3.718171861168931*^9, 3.7181744988477807`*^9, 
   3.718278887109428*^9, 3.71827900105838*^9, 3.7182790599323187`*^9, 
   3.718279120158476*^9, 3.718279172211632*^9, 3.733552079117631*^9, 
   3.7335521306115985`*^9, 3.733552184152516*^9, 3.7335522654396086`*^9, 
   3.7477246510987854`*^9, 3.747725936745664*^9, 3.747725999853938*^9, 
   3.747726055994294*^9, 3.747726122271534*^9, 3.7488974577060013`*^9, 
   3.748897523249789*^9, 3.748897647122039*^9, 3.7488977389820185`*^9, {
   3.7488980096976814`*^9, 3.7488980328314257`*^9}, 3.748898074057966*^9, 
   3.748898127949374*^9, 3.867855011565819*^9, 3.8678551545719986`*^9, 
   3.8678552755929203`*^9, 3.8678553333292227`*^9, 3.867855694658877*^9, 
   3.867855730924951*^9, 3.867855840542221*^9, 3.868472292544199*^9, 
   3.868555147660962*^9, 3.8685580843589315`*^9, 3.8685581508797364`*^9, 
   3.868558307817713*^9, 3.8685584214592123`*^9, 3.8685587310529203`*^9, 
   3.868558807600299*^9, 3.86878319978498*^9, 3.8687833005017405`*^9, 
   3.868783357716013*^9, 3.8687834241038103`*^9, 3.8687835579144635`*^9, 
   3.8687835947495704`*^9, 3.868783638813091*^9, 3.868783715989505*^9, 
   3.868783799438278*^9, 3.8687841402197695`*^9, 3.8687863719714184`*^9, 
   3.8687865132875013`*^9, 3.8687867272687407`*^9, 3.8687867898623204`*^9, 
   3.8688982376100135`*^9, 3.8688985768914194`*^9, 3.8688987024336*^9, 
   3.8688988784146657`*^9, 3.868899041187976*^9, 3.868899202076178*^9, 
   3.868899336434863*^9, 3.869294065781186*^9, 3.869294296043356*^9, 
   3.8692944137280874`*^9, 3.869294599990741*^9, 3.869294763705105*^9, 
   3.86929492498833*^9, 3.869295200470086*^9, 3.8692953608062572`*^9, 
   3.8692954765668783`*^9, 3.869295551322154*^9, 3.869295591042426*^9, 
   3.8692956647016387`*^9, 3.869296015008675*^9, 3.8692961722216673`*^9, 
   3.8692963325888395`*^9, 3.8692964865266447`*^9, 3.8692967140396576`*^9, 
   3.869296949024098*^9, 3.869297089050107*^9, 3.8692972296441483`*^9, 
   3.869297358966545*^9, 3.8692993048458433`*^9, 3.8692996321435633`*^9, 
   3.8692998917584124`*^9, 3.869300163791972*^9, 3.869300463827133*^9, 
   3.8694092772792478`*^9, 3.8694111302972345`*^9, 3.8694115491291904`*^9, 
   3.869411599162052*^9, 3.869411770342843*^9, 3.8694119470909524`*^9, 
   3.869412144514244*^9, 3.8694124520898366`*^9, 3.8694124972274184`*^9, 
   3.8840995533547688`*^9, 3.884099724116536*^9, 3.88409977681855*^9, 
   3.8840998190889683`*^9, 3.884100005126609*^9, {3.8841000607267885`*^9, 
   3.884100102022151*^9}, {3.88411133217412*^9, 3.884111371581374*^9}, 
   3.884111402929167*^9, 3.8841114950924387`*^9, {3.884111840318184*^9, 
   3.884111888046914*^9}, 3.8841119441261215`*^9, 3.8841125135456905`*^9, {
   3.8841136026959867`*^9, 3.8841136247842503`*^9}, 3.8841136868468*^9, 
   3.884113767262399*^9, 3.884113797275116*^9, 3.8841138533243217`*^9, 
   3.884113909473533*^9, 3.884113993586344*^9, 3.8841140688406487`*^9, 
   3.8841144088660965`*^9, {3.8841144457702074`*^9, 3.884114499789297*^9}, 
   3.884114904806463*^9, 3.8841149996628885`*^9, 3.9046592381950135`*^9, 
   3.9046593618974333`*^9, 3.904660585117536*^9, 3.9046606391652384`*^9, 
   3.9046607049763575`*^9, 3.904660855065428*^9, 3.904661005074093*^9, 
   3.9046610450931635`*^9, 3.904661097133859*^9, 3.904661182834612*^9, 
   3.904661378744562*^9, 3.904661457792302*^9, 3.9046615405424557`*^9, 
   3.9046616208175974`*^9, 3.904662672760878*^9, 3.904662715295553*^9, 
   3.9046631170070696`*^9, 3.904663199247815*^9, {3.904663240078087*^9, 
   3.904663269216339*^9}, 3.9046633539600887`*^9, 3.9046634184346056`*^9, 
   3.9046635771912866`*^9, 3.9046636458114233`*^9, 3.904663694170909*^9, {
   3.9046638024115033`*^9, 3.9046638289615517`*^9}, {3.90466398032682*^9, 
   3.904664005689266*^9}, 3.9046640609027634`*^9, {3.904664136489698*^9, 
   3.904664163260147*^9}, 3.904664209403036*^9, 3.9046642500239086`*^9, 
   3.904664310822621*^9, 3.9046643563423023`*^9, 3.9046655241348057`*^9, 
   3.904665583713315*^9, 3.904665643624447*^9, 3.9046656907661304`*^9, 
   3.904665723842189*^9, 3.9046658152006006`*^9, {3.904667407463564*^9, 
   3.904667457096312*^9}, 3.9046689367443542`*^9, 3.905963945599218*^9, 
   3.905964024765746*^9, 3.9059641238544135`*^9, 3.9059641856749496`*^9, 
   3.905964336002548*^9, 3.905964459530613*^9, 3.9059645001449366`*^9, 
   3.9059645731461115`*^9, 3.9059646946740627`*^9, 3.9059648023002186`*^9, 
   3.905964872517235*^9, 3.90596492995452*^9, 3.9059649859107203`*^9, 
   3.9060367806244535`*^9, 3.9060368596419735`*^9, 3.906036923278613*^9, 
   3.9060369852121553`*^9, 3.9060370309887733`*^9, 3.9060410569753733`*^9, 
   3.9060411051844587`*^9, 3.906041183504402*^9, 3.906041227970485*^9, 
   3.9060412684363575`*^9, 3.9060413339050727`*^9, 3.9060414164250193`*^9, 
   3.9060414573794923`*^9, 3.9060415092701836`*^9, 3.9060415546902647`*^9, 
   3.906041649305832*^9, 3.906041696392525*^9, 3.906041739258603*^9, 
   3.9060418022101145`*^9, 
   3.9060418487264004`*^9},ExpressionUUID->"345f8658-3703-4c2a-9cc6-\
8f26af961ac1"],

Cell[BoxData["0.399385838010133`"], "Output",
 CellChangeTimes->{
  3.677296362877113*^9, 3.6805738571131763`*^9, 3.6805739963780994`*^9, 
   3.681306300650388*^9, 3.681306430290823*^9, 3.681306556332552*^9, 
   3.6813066314640665`*^9, 3.68213112899448*^9, 3.6821319113408136`*^9, 
   3.6821320354306784`*^9, 3.682153985768177*^9, 3.6821542084541173`*^9, 
   3.68215437291103*^9, 3.682154840559515*^9, 3.6821555181934896`*^9, 
   3.698591906492299*^9, 3.6990056551724567`*^9, 3.699804321765086*^9, 
   3.6998044835641794`*^9, 3.6998065610551834`*^9, 3.699807180200101*^9, 
   3.699807345419984*^9, 3.7002241795751085`*^9, 3.703050747006609*^9, 
   3.7030509469214907`*^9, 3.703051166823497*^9, 3.703051225965496*^9, 
   3.703051362295266*^9, 3.703051523925337*^9, 3.7136364458733215`*^9, 
   3.7136371686171937`*^9, 3.7136375684195924`*^9, 3.718045616323408*^9, 
   3.7180457173382444`*^9, 3.718171861168931*^9, 3.7181744988477807`*^9, 
   3.718278887109428*^9, 3.71827900105838*^9, 3.7182790599323187`*^9, 
   3.718279120158476*^9, 3.718279172211632*^9, 3.733552079117631*^9, 
   3.7335521306115985`*^9, 3.733552184152516*^9, 3.7335522654396086`*^9, 
   3.7477246510987854`*^9, 3.747725936745664*^9, 3.747725999853938*^9, 
   3.747726055994294*^9, 3.747726122271534*^9, 3.7488974577060013`*^9, 
   3.748897523249789*^9, 3.748897647122039*^9, 3.7488977389820185`*^9, {
   3.7488980096976814`*^9, 3.7488980328314257`*^9}, 3.748898074057966*^9, 
   3.748898127949374*^9, 3.867855011565819*^9, 3.8678551545719986`*^9, 
   3.8678552755929203`*^9, 3.8678553333292227`*^9, 3.867855694658877*^9, 
   3.867855730924951*^9, 3.867855840542221*^9, 3.868472292544199*^9, 
   3.868555147660962*^9, 3.8685580843589315`*^9, 3.8685581508797364`*^9, 
   3.868558307817713*^9, 3.8685584214592123`*^9, 3.8685587310529203`*^9, 
   3.868558807600299*^9, 3.86878319978498*^9, 3.8687833005017405`*^9, 
   3.868783357716013*^9, 3.8687834241038103`*^9, 3.8687835579144635`*^9, 
   3.8687835947495704`*^9, 3.868783638813091*^9, 3.868783715989505*^9, 
   3.868783799438278*^9, 3.8687841402197695`*^9, 3.8687863719714184`*^9, 
   3.8687865132875013`*^9, 3.8687867272687407`*^9, 3.8687867898623204`*^9, 
   3.8688982376100135`*^9, 3.8688985768914194`*^9, 3.8688987024336*^9, 
   3.8688988784146657`*^9, 3.868899041187976*^9, 3.868899202076178*^9, 
   3.868899336434863*^9, 3.869294065781186*^9, 3.869294296043356*^9, 
   3.8692944137280874`*^9, 3.869294599990741*^9, 3.869294763705105*^9, 
   3.86929492498833*^9, 3.869295200470086*^9, 3.8692953608062572`*^9, 
   3.8692954765668783`*^9, 3.869295551322154*^9, 3.869295591042426*^9, 
   3.8692956647016387`*^9, 3.869296015008675*^9, 3.8692961722216673`*^9, 
   3.8692963325888395`*^9, 3.8692964865266447`*^9, 3.8692967140396576`*^9, 
   3.869296949024098*^9, 3.869297089050107*^9, 3.8692972296441483`*^9, 
   3.869297358966545*^9, 3.8692993048458433`*^9, 3.8692996321435633`*^9, 
   3.8692998917584124`*^9, 3.869300163791972*^9, 3.869300463827133*^9, 
   3.8694092772792478`*^9, 3.8694111302972345`*^9, 3.8694115491291904`*^9, 
   3.869411599162052*^9, 3.869411770342843*^9, 3.8694119470909524`*^9, 
   3.869412144514244*^9, 3.8694124520898366`*^9, 3.8694124972274184`*^9, 
   3.8840995533547688`*^9, 3.884099724116536*^9, 3.88409977681855*^9, 
   3.8840998190889683`*^9, 3.884100005126609*^9, {3.8841000607267885`*^9, 
   3.884100102022151*^9}, {3.88411133217412*^9, 3.884111371581374*^9}, 
   3.884111402929167*^9, 3.8841114950924387`*^9, {3.884111840318184*^9, 
   3.884111888046914*^9}, 3.8841119441261215`*^9, 3.8841125135456905`*^9, {
   3.8841136026959867`*^9, 3.8841136247842503`*^9}, 3.8841136868468*^9, 
   3.884113767262399*^9, 3.884113797275116*^9, 3.8841138533243217`*^9, 
   3.884113909473533*^9, 3.884113993586344*^9, 3.8841140688406487`*^9, 
   3.8841144088660965`*^9, {3.8841144457702074`*^9, 3.884114499789297*^9}, 
   3.884114904806463*^9, 3.8841149996628885`*^9, 3.9046592381950135`*^9, 
   3.9046593618974333`*^9, 3.904660585117536*^9, 3.9046606391652384`*^9, 
   3.9046607049763575`*^9, 3.904660855065428*^9, 3.904661005074093*^9, 
   3.9046610450931635`*^9, 3.904661097133859*^9, 3.904661182834612*^9, 
   3.904661378744562*^9, 3.904661457792302*^9, 3.9046615405424557`*^9, 
   3.9046616208175974`*^9, 3.904662672760878*^9, 3.904662715295553*^9, 
   3.9046631170070696`*^9, 3.904663199247815*^9, {3.904663240078087*^9, 
   3.904663269216339*^9}, 3.9046633539600887`*^9, 3.9046634184346056`*^9, 
   3.9046635771912866`*^9, 3.9046636458114233`*^9, 3.904663694170909*^9, {
   3.9046638024115033`*^9, 3.9046638289615517`*^9}, {3.90466398032682*^9, 
   3.904664005689266*^9}, 3.9046640609027634`*^9, {3.904664136489698*^9, 
   3.904664163260147*^9}, 3.904664209403036*^9, 3.9046642500239086`*^9, 
   3.904664310822621*^9, 3.9046643563423023`*^9, 3.9046655241348057`*^9, 
   3.904665583713315*^9, 3.904665643624447*^9, 3.9046656907661304`*^9, 
   3.904665723842189*^9, 3.9046658152006006`*^9, {3.904667407463564*^9, 
   3.904667457096312*^9}, 3.9046689367443542`*^9, 3.905963945599218*^9, 
   3.905964024765746*^9, 3.9059641238544135`*^9, 3.9059641856749496`*^9, 
   3.905964336002548*^9, 3.905964459530613*^9, 3.9059645001449366`*^9, 
   3.9059645731461115`*^9, 3.9059646946740627`*^9, 3.9059648023002186`*^9, 
   3.905964872517235*^9, 3.90596492995452*^9, 3.9059649859107203`*^9, 
   3.9060367806244535`*^9, 3.9060368596419735`*^9, 3.906036923278613*^9, 
   3.9060369852121553`*^9, 3.9060370309887733`*^9, 3.9060410569753733`*^9, 
   3.9060411051844587`*^9, 3.906041183504402*^9, 3.906041227970485*^9, 
   3.9060412684363575`*^9, 3.9060413339050727`*^9, 3.9060414164250193`*^9, 
   3.9060414573794923`*^9, 3.9060415092701836`*^9, 3.9060415546902647`*^9, 
   3.906041649305832*^9, 3.906041696392525*^9, 3.906041739258603*^9, 
   3.9060418022101145`*^9, 
   3.9060418487264004`*^9},ExpressionUUID->"b90abe9f-ee74-4cfa-b266-\
cd424d94b13d"],

Cell[BoxData["0.2446275157394022`"], "Output",
 CellChangeTimes->{
  3.677296362877113*^9, 3.6805738571131763`*^9, 3.6805739963780994`*^9, 
   3.681306300650388*^9, 3.681306430290823*^9, 3.681306556332552*^9, 
   3.6813066314640665`*^9, 3.68213112899448*^9, 3.6821319113408136`*^9, 
   3.6821320354306784`*^9, 3.682153985768177*^9, 3.6821542084541173`*^9, 
   3.68215437291103*^9, 3.682154840559515*^9, 3.6821555181934896`*^9, 
   3.698591906492299*^9, 3.6990056551724567`*^9, 3.699804321765086*^9, 
   3.6998044835641794`*^9, 3.6998065610551834`*^9, 3.699807180200101*^9, 
   3.699807345419984*^9, 3.7002241795751085`*^9, 3.703050747006609*^9, 
   3.7030509469214907`*^9, 3.703051166823497*^9, 3.703051225965496*^9, 
   3.703051362295266*^9, 3.703051523925337*^9, 3.7136364458733215`*^9, 
   3.7136371686171937`*^9, 3.7136375684195924`*^9, 3.718045616323408*^9, 
   3.7180457173382444`*^9, 3.718171861168931*^9, 3.7181744988477807`*^9, 
   3.718278887109428*^9, 3.71827900105838*^9, 3.7182790599323187`*^9, 
   3.718279120158476*^9, 3.718279172211632*^9, 3.733552079117631*^9, 
   3.7335521306115985`*^9, 3.733552184152516*^9, 3.7335522654396086`*^9, 
   3.7477246510987854`*^9, 3.747725936745664*^9, 3.747725999853938*^9, 
   3.747726055994294*^9, 3.747726122271534*^9, 3.7488974577060013`*^9, 
   3.748897523249789*^9, 3.748897647122039*^9, 3.7488977389820185`*^9, {
   3.7488980096976814`*^9, 3.7488980328314257`*^9}, 3.748898074057966*^9, 
   3.748898127949374*^9, 3.867855011565819*^9, 3.8678551545719986`*^9, 
   3.8678552755929203`*^9, 3.8678553333292227`*^9, 3.867855694658877*^9, 
   3.867855730924951*^9, 3.867855840542221*^9, 3.868472292544199*^9, 
   3.868555147660962*^9, 3.8685580843589315`*^9, 3.8685581508797364`*^9, 
   3.868558307817713*^9, 3.8685584214592123`*^9, 3.8685587310529203`*^9, 
   3.868558807600299*^9, 3.86878319978498*^9, 3.8687833005017405`*^9, 
   3.868783357716013*^9, 3.8687834241038103`*^9, 3.8687835579144635`*^9, 
   3.8687835947495704`*^9, 3.868783638813091*^9, 3.868783715989505*^9, 
   3.868783799438278*^9, 3.8687841402197695`*^9, 3.8687863719714184`*^9, 
   3.8687865132875013`*^9, 3.8687867272687407`*^9, 3.8687867898623204`*^9, 
   3.8688982376100135`*^9, 3.8688985768914194`*^9, 3.8688987024336*^9, 
   3.8688988784146657`*^9, 3.868899041187976*^9, 3.868899202076178*^9, 
   3.868899336434863*^9, 3.869294065781186*^9, 3.869294296043356*^9, 
   3.8692944137280874`*^9, 3.869294599990741*^9, 3.869294763705105*^9, 
   3.86929492498833*^9, 3.869295200470086*^9, 3.8692953608062572`*^9, 
   3.8692954765668783`*^9, 3.869295551322154*^9, 3.869295591042426*^9, 
   3.8692956647016387`*^9, 3.869296015008675*^9, 3.8692961722216673`*^9, 
   3.8692963325888395`*^9, 3.8692964865266447`*^9, 3.8692967140396576`*^9, 
   3.869296949024098*^9, 3.869297089050107*^9, 3.8692972296441483`*^9, 
   3.869297358966545*^9, 3.8692993048458433`*^9, 3.8692996321435633`*^9, 
   3.8692998917584124`*^9, 3.869300163791972*^9, 3.869300463827133*^9, 
   3.8694092772792478`*^9, 3.8694111302972345`*^9, 3.8694115491291904`*^9, 
   3.869411599162052*^9, 3.869411770342843*^9, 3.8694119470909524`*^9, 
   3.869412144514244*^9, 3.8694124520898366`*^9, 3.8694124972274184`*^9, 
   3.8840995533547688`*^9, 3.884099724116536*^9, 3.88409977681855*^9, 
   3.8840998190889683`*^9, 3.884100005126609*^9, {3.8841000607267885`*^9, 
   3.884100102022151*^9}, {3.88411133217412*^9, 3.884111371581374*^9}, 
   3.884111402929167*^9, 3.8841114950924387`*^9, {3.884111840318184*^9, 
   3.884111888046914*^9}, 3.8841119441261215`*^9, 3.8841125135456905`*^9, {
   3.8841136026959867`*^9, 3.8841136247842503`*^9}, 3.8841136868468*^9, 
   3.884113767262399*^9, 3.884113797275116*^9, 3.8841138533243217`*^9, 
   3.884113909473533*^9, 3.884113993586344*^9, 3.8841140688406487`*^9, 
   3.8841144088660965`*^9, {3.8841144457702074`*^9, 3.884114499789297*^9}, 
   3.884114904806463*^9, 3.8841149996628885`*^9, 3.9046592381950135`*^9, 
   3.9046593618974333`*^9, 3.904660585117536*^9, 3.9046606391652384`*^9, 
   3.9046607049763575`*^9, 3.904660855065428*^9, 3.904661005074093*^9, 
   3.9046610450931635`*^9, 3.904661097133859*^9, 3.904661182834612*^9, 
   3.904661378744562*^9, 3.904661457792302*^9, 3.9046615405424557`*^9, 
   3.9046616208175974`*^9, 3.904662672760878*^9, 3.904662715295553*^9, 
   3.9046631170070696`*^9, 3.904663199247815*^9, {3.904663240078087*^9, 
   3.904663269216339*^9}, 3.9046633539600887`*^9, 3.9046634184346056`*^9, 
   3.9046635771912866`*^9, 3.9046636458114233`*^9, 3.904663694170909*^9, {
   3.9046638024115033`*^9, 3.9046638289615517`*^9}, {3.90466398032682*^9, 
   3.904664005689266*^9}, 3.9046640609027634`*^9, {3.904664136489698*^9, 
   3.904664163260147*^9}, 3.904664209403036*^9, 3.9046642500239086`*^9, 
   3.904664310822621*^9, 3.9046643563423023`*^9, 3.9046655241348057`*^9, 
   3.904665583713315*^9, 3.904665643624447*^9, 3.9046656907661304`*^9, 
   3.904665723842189*^9, 3.9046658152006006`*^9, {3.904667407463564*^9, 
   3.904667457096312*^9}, 3.9046689367443542`*^9, 3.905963945599218*^9, 
   3.905964024765746*^9, 3.9059641238544135`*^9, 3.9059641856749496`*^9, 
   3.905964336002548*^9, 3.905964459530613*^9, 3.9059645001449366`*^9, 
   3.9059645731461115`*^9, 3.9059646946740627`*^9, 3.9059648023002186`*^9, 
   3.905964872517235*^9, 3.90596492995452*^9, 3.9059649859107203`*^9, 
   3.9060367806244535`*^9, 3.9060368596419735`*^9, 3.906036923278613*^9, 
   3.9060369852121553`*^9, 3.9060370309887733`*^9, 3.9060410569753733`*^9, 
   3.9060411051844587`*^9, 3.906041183504402*^9, 3.906041227970485*^9, 
   3.9060412684363575`*^9, 3.9060413339050727`*^9, 3.9060414164250193`*^9, 
   3.9060414573794923`*^9, 3.9060415092701836`*^9, 3.9060415546902647`*^9, 
   3.906041649305832*^9, 3.906041696392525*^9, 3.906041739258603*^9, 
   3.9060418022101145`*^9, 
   3.9060418487420006`*^9},ExpressionUUID->"87b13192-f55a-4469-b0b9-\
8e2376a17a7e"],

Cell[BoxData["0.1484919399333323`"], "Output",
 CellChangeTimes->{
  3.677296362877113*^9, 3.6805738571131763`*^9, 3.6805739963780994`*^9, 
   3.681306300650388*^9, 3.681306430290823*^9, 3.681306556332552*^9, 
   3.6813066314640665`*^9, 3.68213112899448*^9, 3.6821319113408136`*^9, 
   3.6821320354306784`*^9, 3.682153985768177*^9, 3.6821542084541173`*^9, 
   3.68215437291103*^9, 3.682154840559515*^9, 3.6821555181934896`*^9, 
   3.698591906492299*^9, 3.6990056551724567`*^9, 3.699804321765086*^9, 
   3.6998044835641794`*^9, 3.6998065610551834`*^9, 3.699807180200101*^9, 
   3.699807345419984*^9, 3.7002241795751085`*^9, 3.703050747006609*^9, 
   3.7030509469214907`*^9, 3.703051166823497*^9, 3.703051225965496*^9, 
   3.703051362295266*^9, 3.703051523925337*^9, 3.7136364458733215`*^9, 
   3.7136371686171937`*^9, 3.7136375684195924`*^9, 3.718045616323408*^9, 
   3.7180457173382444`*^9, 3.718171861168931*^9, 3.7181744988477807`*^9, 
   3.718278887109428*^9, 3.71827900105838*^9, 3.7182790599323187`*^9, 
   3.718279120158476*^9, 3.718279172211632*^9, 3.733552079117631*^9, 
   3.7335521306115985`*^9, 3.733552184152516*^9, 3.7335522654396086`*^9, 
   3.7477246510987854`*^9, 3.747725936745664*^9, 3.747725999853938*^9, 
   3.747726055994294*^9, 3.747726122271534*^9, 3.7488974577060013`*^9, 
   3.748897523249789*^9, 3.748897647122039*^9, 3.7488977389820185`*^9, {
   3.7488980096976814`*^9, 3.7488980328314257`*^9}, 3.748898074057966*^9, 
   3.748898127949374*^9, 3.867855011565819*^9, 3.8678551545719986`*^9, 
   3.8678552755929203`*^9, 3.8678553333292227`*^9, 3.867855694658877*^9, 
   3.867855730924951*^9, 3.867855840542221*^9, 3.868472292544199*^9, 
   3.868555147660962*^9, 3.8685580843589315`*^9, 3.8685581508797364`*^9, 
   3.868558307817713*^9, 3.8685584214592123`*^9, 3.8685587310529203`*^9, 
   3.868558807600299*^9, 3.86878319978498*^9, 3.8687833005017405`*^9, 
   3.868783357716013*^9, 3.8687834241038103`*^9, 3.8687835579144635`*^9, 
   3.8687835947495704`*^9, 3.868783638813091*^9, 3.868783715989505*^9, 
   3.868783799438278*^9, 3.8687841402197695`*^9, 3.8687863719714184`*^9, 
   3.8687865132875013`*^9, 3.8687867272687407`*^9, 3.8687867898623204`*^9, 
   3.8688982376100135`*^9, 3.8688985768914194`*^9, 3.8688987024336*^9, 
   3.8688988784146657`*^9, 3.868899041187976*^9, 3.868899202076178*^9, 
   3.868899336434863*^9, 3.869294065781186*^9, 3.869294296043356*^9, 
   3.8692944137280874`*^9, 3.869294599990741*^9, 3.869294763705105*^9, 
   3.86929492498833*^9, 3.869295200470086*^9, 3.8692953608062572`*^9, 
   3.8692954765668783`*^9, 3.869295551322154*^9, 3.869295591042426*^9, 
   3.8692956647016387`*^9, 3.869296015008675*^9, 3.8692961722216673`*^9, 
   3.8692963325888395`*^9, 3.8692964865266447`*^9, 3.8692967140396576`*^9, 
   3.869296949024098*^9, 3.869297089050107*^9, 3.8692972296441483`*^9, 
   3.869297358966545*^9, 3.8692993048458433`*^9, 3.8692996321435633`*^9, 
   3.8692998917584124`*^9, 3.869300163791972*^9, 3.869300463827133*^9, 
   3.8694092772792478`*^9, 3.8694111302972345`*^9, 3.8694115491291904`*^9, 
   3.869411599162052*^9, 3.869411770342843*^9, 3.8694119470909524`*^9, 
   3.869412144514244*^9, 3.8694124520898366`*^9, 3.8694124972274184`*^9, 
   3.8840995533547688`*^9, 3.884099724116536*^9, 3.88409977681855*^9, 
   3.8840998190889683`*^9, 3.884100005126609*^9, {3.8841000607267885`*^9, 
   3.884100102022151*^9}, {3.88411133217412*^9, 3.884111371581374*^9}, 
   3.884111402929167*^9, 3.8841114950924387`*^9, {3.884111840318184*^9, 
   3.884111888046914*^9}, 3.8841119441261215`*^9, 3.8841125135456905`*^9, {
   3.8841136026959867`*^9, 3.8841136247842503`*^9}, 3.8841136868468*^9, 
   3.884113767262399*^9, 3.884113797275116*^9, 3.8841138533243217`*^9, 
   3.884113909473533*^9, 3.884113993586344*^9, 3.8841140688406487`*^9, 
   3.8841144088660965`*^9, {3.8841144457702074`*^9, 3.884114499789297*^9}, 
   3.884114904806463*^9, 3.8841149996628885`*^9, 3.9046592381950135`*^9, 
   3.9046593618974333`*^9, 3.904660585117536*^9, 3.9046606391652384`*^9, 
   3.9046607049763575`*^9, 3.904660855065428*^9, 3.904661005074093*^9, 
   3.9046610450931635`*^9, 3.904661097133859*^9, 3.904661182834612*^9, 
   3.904661378744562*^9, 3.904661457792302*^9, 3.9046615405424557`*^9, 
   3.9046616208175974`*^9, 3.904662672760878*^9, 3.904662715295553*^9, 
   3.9046631170070696`*^9, 3.904663199247815*^9, {3.904663240078087*^9, 
   3.904663269216339*^9}, 3.9046633539600887`*^9, 3.9046634184346056`*^9, 
   3.9046635771912866`*^9, 3.9046636458114233`*^9, 3.904663694170909*^9, {
   3.9046638024115033`*^9, 3.9046638289615517`*^9}, {3.90466398032682*^9, 
   3.904664005689266*^9}, 3.9046640609027634`*^9, {3.904664136489698*^9, 
   3.904664163260147*^9}, 3.904664209403036*^9, 3.9046642500239086`*^9, 
   3.904664310822621*^9, 3.9046643563423023`*^9, 3.9046655241348057`*^9, 
   3.904665583713315*^9, 3.904665643624447*^9, 3.9046656907661304`*^9, 
   3.904665723842189*^9, 3.9046658152006006`*^9, {3.904667407463564*^9, 
   3.904667457096312*^9}, 3.9046689367443542`*^9, 3.905963945599218*^9, 
   3.905964024765746*^9, 3.9059641238544135`*^9, 3.9059641856749496`*^9, 
   3.905964336002548*^9, 3.905964459530613*^9, 3.9059645001449366`*^9, 
   3.9059645731461115`*^9, 3.9059646946740627`*^9, 3.9059648023002186`*^9, 
   3.905964872517235*^9, 3.90596492995452*^9, 3.9059649859107203`*^9, 
   3.9060367806244535`*^9, 3.9060368596419735`*^9, 3.906036923278613*^9, 
   3.9060369852121553`*^9, 3.9060370309887733`*^9, 3.9060410569753733`*^9, 
   3.9060411051844587`*^9, 3.906041183504402*^9, 3.906041227970485*^9, 
   3.9060412684363575`*^9, 3.9060413339050727`*^9, 3.9060414164250193`*^9, 
   3.9060414573794923`*^9, 3.9060415092701836`*^9, 3.9060415546902647`*^9, 
   3.906041649305832*^9, 3.906041696392525*^9, 3.906041739258603*^9, 
   3.9060418022101145`*^9, 
   3.9060418487420006`*^9},ExpressionUUID->"4da39f36-a56d-46cf-97a1-\
b566ec10f175"],

Cell[BoxData["0.09007036880762952`"], "Output",
 CellChangeTimes->{
  3.677296362877113*^9, 3.6805738571131763`*^9, 3.6805739963780994`*^9, 
   3.681306300650388*^9, 3.681306430290823*^9, 3.681306556332552*^9, 
   3.6813066314640665`*^9, 3.68213112899448*^9, 3.6821319113408136`*^9, 
   3.6821320354306784`*^9, 3.682153985768177*^9, 3.6821542084541173`*^9, 
   3.68215437291103*^9, 3.682154840559515*^9, 3.6821555181934896`*^9, 
   3.698591906492299*^9, 3.6990056551724567`*^9, 3.699804321765086*^9, 
   3.6998044835641794`*^9, 3.6998065610551834`*^9, 3.699807180200101*^9, 
   3.699807345419984*^9, 3.7002241795751085`*^9, 3.703050747006609*^9, 
   3.7030509469214907`*^9, 3.703051166823497*^9, 3.703051225965496*^9, 
   3.703051362295266*^9, 3.703051523925337*^9, 3.7136364458733215`*^9, 
   3.7136371686171937`*^9, 3.7136375684195924`*^9, 3.718045616323408*^9, 
   3.7180457173382444`*^9, 3.718171861168931*^9, 3.7181744988477807`*^9, 
   3.718278887109428*^9, 3.71827900105838*^9, 3.7182790599323187`*^9, 
   3.718279120158476*^9, 3.718279172211632*^9, 3.733552079117631*^9, 
   3.7335521306115985`*^9, 3.733552184152516*^9, 3.7335522654396086`*^9, 
   3.7477246510987854`*^9, 3.747725936745664*^9, 3.747725999853938*^9, 
   3.747726055994294*^9, 3.747726122271534*^9, 3.7488974577060013`*^9, 
   3.748897523249789*^9, 3.748897647122039*^9, 3.7488977389820185`*^9, {
   3.7488980096976814`*^9, 3.7488980328314257`*^9}, 3.748898074057966*^9, 
   3.748898127949374*^9, 3.867855011565819*^9, 3.8678551545719986`*^9, 
   3.8678552755929203`*^9, 3.8678553333292227`*^9, 3.867855694658877*^9, 
   3.867855730924951*^9, 3.867855840542221*^9, 3.868472292544199*^9, 
   3.868555147660962*^9, 3.8685580843589315`*^9, 3.8685581508797364`*^9, 
   3.868558307817713*^9, 3.8685584214592123`*^9, 3.8685587310529203`*^9, 
   3.868558807600299*^9, 3.86878319978498*^9, 3.8687833005017405`*^9, 
   3.868783357716013*^9, 3.8687834241038103`*^9, 3.8687835579144635`*^9, 
   3.8687835947495704`*^9, 3.868783638813091*^9, 3.868783715989505*^9, 
   3.868783799438278*^9, 3.8687841402197695`*^9, 3.8687863719714184`*^9, 
   3.8687865132875013`*^9, 3.8687867272687407`*^9, 3.8687867898623204`*^9, 
   3.8688982376100135`*^9, 3.8688985768914194`*^9, 3.8688987024336*^9, 
   3.8688988784146657`*^9, 3.868899041187976*^9, 3.868899202076178*^9, 
   3.868899336434863*^9, 3.869294065781186*^9, 3.869294296043356*^9, 
   3.8692944137280874`*^9, 3.869294599990741*^9, 3.869294763705105*^9, 
   3.86929492498833*^9, 3.869295200470086*^9, 3.8692953608062572`*^9, 
   3.8692954765668783`*^9, 3.869295551322154*^9, 3.869295591042426*^9, 
   3.8692956647016387`*^9, 3.869296015008675*^9, 3.8692961722216673`*^9, 
   3.8692963325888395`*^9, 3.8692964865266447`*^9, 3.8692967140396576`*^9, 
   3.869296949024098*^9, 3.869297089050107*^9, 3.8692972296441483`*^9, 
   3.869297358966545*^9, 3.8692993048458433`*^9, 3.8692996321435633`*^9, 
   3.8692998917584124`*^9, 3.869300163791972*^9, 3.869300463827133*^9, 
   3.8694092772792478`*^9, 3.8694111302972345`*^9, 3.8694115491291904`*^9, 
   3.869411599162052*^9, 3.869411770342843*^9, 3.8694119470909524`*^9, 
   3.869412144514244*^9, 3.8694124520898366`*^9, 3.8694124972274184`*^9, 
   3.8840995533547688`*^9, 3.884099724116536*^9, 3.88409977681855*^9, 
   3.8840998190889683`*^9, 3.884100005126609*^9, {3.8841000607267885`*^9, 
   3.884100102022151*^9}, {3.88411133217412*^9, 3.884111371581374*^9}, 
   3.884111402929167*^9, 3.8841114950924387`*^9, {3.884111840318184*^9, 
   3.884111888046914*^9}, 3.8841119441261215`*^9, 3.8841125135456905`*^9, {
   3.8841136026959867`*^9, 3.8841136247842503`*^9}, 3.8841136868468*^9, 
   3.884113767262399*^9, 3.884113797275116*^9, 3.8841138533243217`*^9, 
   3.884113909473533*^9, 3.884113993586344*^9, 3.8841140688406487`*^9, 
   3.8841144088660965`*^9, {3.8841144457702074`*^9, 3.884114499789297*^9}, 
   3.884114904806463*^9, 3.8841149996628885`*^9, 3.9046592381950135`*^9, 
   3.9046593618974333`*^9, 3.904660585117536*^9, 3.9046606391652384`*^9, 
   3.9046607049763575`*^9, 3.904660855065428*^9, 3.904661005074093*^9, 
   3.9046610450931635`*^9, 3.904661097133859*^9, 3.904661182834612*^9, 
   3.904661378744562*^9, 3.904661457792302*^9, 3.9046615405424557`*^9, 
   3.9046616208175974`*^9, 3.904662672760878*^9, 3.904662715295553*^9, 
   3.9046631170070696`*^9, 3.904663199247815*^9, {3.904663240078087*^9, 
   3.904663269216339*^9}, 3.9046633539600887`*^9, 3.9046634184346056`*^9, 
   3.9046635771912866`*^9, 3.9046636458114233`*^9, 3.904663694170909*^9, {
   3.9046638024115033`*^9, 3.9046638289615517`*^9}, {3.90466398032682*^9, 
   3.904664005689266*^9}, 3.9046640609027634`*^9, {3.904664136489698*^9, 
   3.904664163260147*^9}, 3.904664209403036*^9, 3.9046642500239086`*^9, 
   3.904664310822621*^9, 3.9046643563423023`*^9, 3.9046655241348057`*^9, 
   3.904665583713315*^9, 3.904665643624447*^9, 3.9046656907661304`*^9, 
   3.904665723842189*^9, 3.9046658152006006`*^9, {3.904667407463564*^9, 
   3.904667457096312*^9}, 3.9046689367443542`*^9, 3.905963945599218*^9, 
   3.905964024765746*^9, 3.9059641238544135`*^9, 3.9059641856749496`*^9, 
   3.905964336002548*^9, 3.905964459530613*^9, 3.9059645001449366`*^9, 
   3.9059645731461115`*^9, 3.9059646946740627`*^9, 3.9059648023002186`*^9, 
   3.905964872517235*^9, 3.90596492995452*^9, 3.9059649859107203`*^9, 
   3.9060367806244535`*^9, 3.9060368596419735`*^9, 3.906036923278613*^9, 
   3.9060369852121553`*^9, 3.9060370309887733`*^9, 3.9060410569753733`*^9, 
   3.9060411051844587`*^9, 3.906041183504402*^9, 3.906041227970485*^9, 
   3.9060412684363575`*^9, 3.9060413339050727`*^9, 3.9060414164250193`*^9, 
   3.9060414573794923`*^9, 3.9060415092701836`*^9, 3.9060415546902647`*^9, 
   3.906041649305832*^9, 3.906041696392525*^9, 3.906041739258603*^9, 
   3.9060418022101145`*^9, 
   3.9060418487420006`*^9},ExpressionUUID->"b1dd5bde-35a9-4eda-a227-\
9870c9fa5b31"],

Cell[BoxData["0.054630619259409534`"], "Output",
 CellChangeTimes->{
  3.677296362877113*^9, 3.6805738571131763`*^9, 3.6805739963780994`*^9, 
   3.681306300650388*^9, 3.681306430290823*^9, 3.681306556332552*^9, 
   3.6813066314640665`*^9, 3.68213112899448*^9, 3.6821319113408136`*^9, 
   3.6821320354306784`*^9, 3.682153985768177*^9, 3.6821542084541173`*^9, 
   3.68215437291103*^9, 3.682154840559515*^9, 3.6821555181934896`*^9, 
   3.698591906492299*^9, 3.6990056551724567`*^9, 3.699804321765086*^9, 
   3.6998044835641794`*^9, 3.6998065610551834`*^9, 3.699807180200101*^9, 
   3.699807345419984*^9, 3.7002241795751085`*^9, 3.703050747006609*^9, 
   3.7030509469214907`*^9, 3.703051166823497*^9, 3.703051225965496*^9, 
   3.703051362295266*^9, 3.703051523925337*^9, 3.7136364458733215`*^9, 
   3.7136371686171937`*^9, 3.7136375684195924`*^9, 3.718045616323408*^9, 
   3.7180457173382444`*^9, 3.718171861168931*^9, 3.7181744988477807`*^9, 
   3.718278887109428*^9, 3.71827900105838*^9, 3.7182790599323187`*^9, 
   3.718279120158476*^9, 3.718279172211632*^9, 3.733552079117631*^9, 
   3.7335521306115985`*^9, 3.733552184152516*^9, 3.7335522654396086`*^9, 
   3.7477246510987854`*^9, 3.747725936745664*^9, 3.747725999853938*^9, 
   3.747726055994294*^9, 3.747726122271534*^9, 3.7488974577060013`*^9, 
   3.748897523249789*^9, 3.748897647122039*^9, 3.7488977389820185`*^9, {
   3.7488980096976814`*^9, 3.7488980328314257`*^9}, 3.748898074057966*^9, 
   3.748898127949374*^9, 3.867855011565819*^9, 3.8678551545719986`*^9, 
   3.8678552755929203`*^9, 3.8678553333292227`*^9, 3.867855694658877*^9, 
   3.867855730924951*^9, 3.867855840542221*^9, 3.868472292544199*^9, 
   3.868555147660962*^9, 3.8685580843589315`*^9, 3.8685581508797364`*^9, 
   3.868558307817713*^9, 3.8685584214592123`*^9, 3.8685587310529203`*^9, 
   3.868558807600299*^9, 3.86878319978498*^9, 3.8687833005017405`*^9, 
   3.868783357716013*^9, 3.8687834241038103`*^9, 3.8687835579144635`*^9, 
   3.8687835947495704`*^9, 3.868783638813091*^9, 3.868783715989505*^9, 
   3.868783799438278*^9, 3.8687841402197695`*^9, 3.8687863719714184`*^9, 
   3.8687865132875013`*^9, 3.8687867272687407`*^9, 3.8687867898623204`*^9, 
   3.8688982376100135`*^9, 3.8688985768914194`*^9, 3.8688987024336*^9, 
   3.8688988784146657`*^9, 3.868899041187976*^9, 3.868899202076178*^9, 
   3.868899336434863*^9, 3.869294065781186*^9, 3.869294296043356*^9, 
   3.8692944137280874`*^9, 3.869294599990741*^9, 3.869294763705105*^9, 
   3.86929492498833*^9, 3.869295200470086*^9, 3.8692953608062572`*^9, 
   3.8692954765668783`*^9, 3.869295551322154*^9, 3.869295591042426*^9, 
   3.8692956647016387`*^9, 3.869296015008675*^9, 3.8692961722216673`*^9, 
   3.8692963325888395`*^9, 3.8692964865266447`*^9, 3.8692967140396576`*^9, 
   3.869296949024098*^9, 3.869297089050107*^9, 3.8692972296441483`*^9, 
   3.869297358966545*^9, 3.8692993048458433`*^9, 3.8692996321435633`*^9, 
   3.8692998917584124`*^9, 3.869300163791972*^9, 3.869300463827133*^9, 
   3.8694092772792478`*^9, 3.8694111302972345`*^9, 3.8694115491291904`*^9, 
   3.869411599162052*^9, 3.869411770342843*^9, 3.8694119470909524`*^9, 
   3.869412144514244*^9, 3.8694124520898366`*^9, 3.8694124972274184`*^9, 
   3.8840995533547688`*^9, 3.884099724116536*^9, 3.88409977681855*^9, 
   3.8840998190889683`*^9, 3.884100005126609*^9, {3.8841000607267885`*^9, 
   3.884100102022151*^9}, {3.88411133217412*^9, 3.884111371581374*^9}, 
   3.884111402929167*^9, 3.8841114950924387`*^9, {3.884111840318184*^9, 
   3.884111888046914*^9}, 3.8841119441261215`*^9, 3.8841125135456905`*^9, {
   3.8841136026959867`*^9, 3.8841136247842503`*^9}, 3.8841136868468*^9, 
   3.884113767262399*^9, 3.884113797275116*^9, 3.8841138533243217`*^9, 
   3.884113909473533*^9, 3.884113993586344*^9, 3.8841140688406487`*^9, 
   3.8841144088660965`*^9, {3.8841144457702074`*^9, 3.884114499789297*^9}, 
   3.884114904806463*^9, 3.8841149996628885`*^9, 3.9046592381950135`*^9, 
   3.9046593618974333`*^9, 3.904660585117536*^9, 3.9046606391652384`*^9, 
   3.9046607049763575`*^9, 3.904660855065428*^9, 3.904661005074093*^9, 
   3.9046610450931635`*^9, 3.904661097133859*^9, 3.904661182834612*^9, 
   3.904661378744562*^9, 3.904661457792302*^9, 3.9046615405424557`*^9, 
   3.9046616208175974`*^9, 3.904662672760878*^9, 3.904662715295553*^9, 
   3.9046631170070696`*^9, 3.904663199247815*^9, {3.904663240078087*^9, 
   3.904663269216339*^9}, 3.9046633539600887`*^9, 3.9046634184346056`*^9, 
   3.9046635771912866`*^9, 3.9046636458114233`*^9, 3.904663694170909*^9, {
   3.9046638024115033`*^9, 3.9046638289615517`*^9}, {3.90466398032682*^9, 
   3.904664005689266*^9}, 3.9046640609027634`*^9, {3.904664136489698*^9, 
   3.904664163260147*^9}, 3.904664209403036*^9, 3.9046642500239086`*^9, 
   3.904664310822621*^9, 3.9046643563423023`*^9, 3.9046655241348057`*^9, 
   3.904665583713315*^9, 3.904665643624447*^9, 3.9046656907661304`*^9, 
   3.904665723842189*^9, 3.9046658152006006`*^9, {3.904667407463564*^9, 
   3.904667457096312*^9}, 3.9046689367443542`*^9, 3.905963945599218*^9, 
   3.905964024765746*^9, 3.9059641238544135`*^9, 3.9059641856749496`*^9, 
   3.905964336002548*^9, 3.905964459530613*^9, 3.9059645001449366`*^9, 
   3.9059645731461115`*^9, 3.9059646946740627`*^9, 3.9059648023002186`*^9, 
   3.905964872517235*^9, 3.90596492995452*^9, 3.9059649859107203`*^9, 
   3.9060367806244535`*^9, 3.9060368596419735`*^9, 3.906036923278613*^9, 
   3.9060369852121553`*^9, 3.9060370309887733`*^9, 3.9060410569753733`*^9, 
   3.9060411051844587`*^9, 3.906041183504402*^9, 3.906041227970485*^9, 
   3.9060412684363575`*^9, 3.9060413339050727`*^9, 3.9060414164250193`*^9, 
   3.9060414573794923`*^9, 3.9060415092701836`*^9, 3.9060415546902647`*^9, 
   3.906041649305832*^9, 3.906041696392525*^9, 3.906041739258603*^9, 
   3.9060418022101145`*^9, 
   3.9060418487420006`*^9},ExpressionUUID->"81ab66a4-6e6d-44f2-b93f-\
9f0f93448ad5"],

Cell[BoxData["0.0331337786518166`"], "Output",
 CellChangeTimes->{
  3.677296362877113*^9, 3.6805738571131763`*^9, 3.6805739963780994`*^9, 
   3.681306300650388*^9, 3.681306430290823*^9, 3.681306556332552*^9, 
   3.6813066314640665`*^9, 3.68213112899448*^9, 3.6821319113408136`*^9, 
   3.6821320354306784`*^9, 3.682153985768177*^9, 3.6821542084541173`*^9, 
   3.68215437291103*^9, 3.682154840559515*^9, 3.6821555181934896`*^9, 
   3.698591906492299*^9, 3.6990056551724567`*^9, 3.699804321765086*^9, 
   3.6998044835641794`*^9, 3.6998065610551834`*^9, 3.699807180200101*^9, 
   3.699807345419984*^9, 3.7002241795751085`*^9, 3.703050747006609*^9, 
   3.7030509469214907`*^9, 3.703051166823497*^9, 3.703051225965496*^9, 
   3.703051362295266*^9, 3.703051523925337*^9, 3.7136364458733215`*^9, 
   3.7136371686171937`*^9, 3.7136375684195924`*^9, 3.718045616323408*^9, 
   3.7180457173382444`*^9, 3.718171861168931*^9, 3.7181744988477807`*^9, 
   3.718278887109428*^9, 3.71827900105838*^9, 3.7182790599323187`*^9, 
   3.718279120158476*^9, 3.718279172211632*^9, 3.733552079117631*^9, 
   3.7335521306115985`*^9, 3.733552184152516*^9, 3.7335522654396086`*^9, 
   3.7477246510987854`*^9, 3.747725936745664*^9, 3.747725999853938*^9, 
   3.747726055994294*^9, 3.747726122271534*^9, 3.7488974577060013`*^9, 
   3.748897523249789*^9, 3.748897647122039*^9, 3.7488977389820185`*^9, {
   3.7488980096976814`*^9, 3.7488980328314257`*^9}, 3.748898074057966*^9, 
   3.748898127949374*^9, 3.867855011565819*^9, 3.8678551545719986`*^9, 
   3.8678552755929203`*^9, 3.8678553333292227`*^9, 3.867855694658877*^9, 
   3.867855730924951*^9, 3.867855840542221*^9, 3.868472292544199*^9, 
   3.868555147660962*^9, 3.8685580843589315`*^9, 3.8685581508797364`*^9, 
   3.868558307817713*^9, 3.8685584214592123`*^9, 3.8685587310529203`*^9, 
   3.868558807600299*^9, 3.86878319978498*^9, 3.8687833005017405`*^9, 
   3.868783357716013*^9, 3.8687834241038103`*^9, 3.8687835579144635`*^9, 
   3.8687835947495704`*^9, 3.868783638813091*^9, 3.868783715989505*^9, 
   3.868783799438278*^9, 3.8687841402197695`*^9, 3.8687863719714184`*^9, 
   3.8687865132875013`*^9, 3.8687867272687407`*^9, 3.8687867898623204`*^9, 
   3.8688982376100135`*^9, 3.8688985768914194`*^9, 3.8688987024336*^9, 
   3.8688988784146657`*^9, 3.868899041187976*^9, 3.868899202076178*^9, 
   3.868899336434863*^9, 3.869294065781186*^9, 3.869294296043356*^9, 
   3.8692944137280874`*^9, 3.869294599990741*^9, 3.869294763705105*^9, 
   3.86929492498833*^9, 3.869295200470086*^9, 3.8692953608062572`*^9, 
   3.8692954765668783`*^9, 3.869295551322154*^9, 3.869295591042426*^9, 
   3.8692956647016387`*^9, 3.869296015008675*^9, 3.8692961722216673`*^9, 
   3.8692963325888395`*^9, 3.8692964865266447`*^9, 3.8692967140396576`*^9, 
   3.869296949024098*^9, 3.869297089050107*^9, 3.8692972296441483`*^9, 
   3.869297358966545*^9, 3.8692993048458433`*^9, 3.8692996321435633`*^9, 
   3.8692998917584124`*^9, 3.869300163791972*^9, 3.869300463827133*^9, 
   3.8694092772792478`*^9, 3.8694111302972345`*^9, 3.8694115491291904`*^9, 
   3.869411599162052*^9, 3.869411770342843*^9, 3.8694119470909524`*^9, 
   3.869412144514244*^9, 3.8694124520898366`*^9, 3.8694124972274184`*^9, 
   3.8840995533547688`*^9, 3.884099724116536*^9, 3.88409977681855*^9, 
   3.8840998190889683`*^9, 3.884100005126609*^9, {3.8841000607267885`*^9, 
   3.884100102022151*^9}, {3.88411133217412*^9, 3.884111371581374*^9}, 
   3.884111402929167*^9, 3.8841114950924387`*^9, {3.884111840318184*^9, 
   3.884111888046914*^9}, 3.8841119441261215`*^9, 3.8841125135456905`*^9, {
   3.8841136026959867`*^9, 3.8841136247842503`*^9}, 3.8841136868468*^9, 
   3.884113767262399*^9, 3.884113797275116*^9, 3.8841138533243217`*^9, 
   3.884113909473533*^9, 3.884113993586344*^9, 3.8841140688406487`*^9, 
   3.8841144088660965`*^9, {3.8841144457702074`*^9, 3.884114499789297*^9}, 
   3.884114904806463*^9, 3.8841149996628885`*^9, 3.9046592381950135`*^9, 
   3.9046593618974333`*^9, 3.904660585117536*^9, 3.9046606391652384`*^9, 
   3.9046607049763575`*^9, 3.904660855065428*^9, 3.904661005074093*^9, 
   3.9046610450931635`*^9, 3.904661097133859*^9, 3.904661182834612*^9, 
   3.904661378744562*^9, 3.904661457792302*^9, 3.9046615405424557`*^9, 
   3.9046616208175974`*^9, 3.904662672760878*^9, 3.904662715295553*^9, 
   3.9046631170070696`*^9, 3.904663199247815*^9, {3.904663240078087*^9, 
   3.904663269216339*^9}, 3.9046633539600887`*^9, 3.9046634184346056`*^9, 
   3.9046635771912866`*^9, 3.9046636458114233`*^9, 3.904663694170909*^9, {
   3.9046638024115033`*^9, 3.9046638289615517`*^9}, {3.90466398032682*^9, 
   3.904664005689266*^9}, 3.9046640609027634`*^9, {3.904664136489698*^9, 
   3.904664163260147*^9}, 3.904664209403036*^9, 3.9046642500239086`*^9, 
   3.904664310822621*^9, 3.9046643563423023`*^9, 3.9046655241348057`*^9, 
   3.904665583713315*^9, 3.904665643624447*^9, 3.9046656907661304`*^9, 
   3.904665723842189*^9, 3.9046658152006006`*^9, {3.904667407463564*^9, 
   3.904667457096312*^9}, 3.9046689367443542`*^9, 3.905963945599218*^9, 
   3.905964024765746*^9, 3.9059641238544135`*^9, 3.9059641856749496`*^9, 
   3.905964336002548*^9, 3.905964459530613*^9, 3.9059645001449366`*^9, 
   3.9059645731461115`*^9, 3.9059646946740627`*^9, 3.9059648023002186`*^9, 
   3.905964872517235*^9, 3.90596492995452*^9, 3.9059649859107203`*^9, 
   3.9060367806244535`*^9, 3.9060368596419735`*^9, 3.906036923278613*^9, 
   3.9060369852121553`*^9, 3.9060370309887733`*^9, 3.9060410569753733`*^9, 
   3.9060411051844587`*^9, 3.906041183504402*^9, 3.906041227970485*^9, 
   3.9060412684363575`*^9, 3.9060413339050727`*^9, 3.9060414164250193`*^9, 
   3.9060414573794923`*^9, 3.9060415092701836`*^9, 3.9060415546902647`*^9, 
   3.906041649305832*^9, 3.906041696392525*^9, 3.906041739258603*^9, 
   3.9060418022101145`*^9, 
   3.9060418487420006`*^9},ExpressionUUID->"ea0fb240-622f-468d-9805-\
b29e5cd29318"],

Cell[BoxData["0.020068650607980146`"], "Output",
 CellChangeTimes->{
  3.677296362877113*^9, 3.6805738571131763`*^9, 3.6805739963780994`*^9, 
   3.681306300650388*^9, 3.681306430290823*^9, 3.681306556332552*^9, 
   3.6813066314640665`*^9, 3.68213112899448*^9, 3.6821319113408136`*^9, 
   3.6821320354306784`*^9, 3.682153985768177*^9, 3.6821542084541173`*^9, 
   3.68215437291103*^9, 3.682154840559515*^9, 3.6821555181934896`*^9, 
   3.698591906492299*^9, 3.6990056551724567`*^9, 3.699804321765086*^9, 
   3.6998044835641794`*^9, 3.6998065610551834`*^9, 3.699807180200101*^9, 
   3.699807345419984*^9, 3.7002241795751085`*^9, 3.703050747006609*^9, 
   3.7030509469214907`*^9, 3.703051166823497*^9, 3.703051225965496*^9, 
   3.703051362295266*^9, 3.703051523925337*^9, 3.7136364458733215`*^9, 
   3.7136371686171937`*^9, 3.7136375684195924`*^9, 3.718045616323408*^9, 
   3.7180457173382444`*^9, 3.718171861168931*^9, 3.7181744988477807`*^9, 
   3.718278887109428*^9, 3.71827900105838*^9, 3.7182790599323187`*^9, 
   3.718279120158476*^9, 3.718279172211632*^9, 3.733552079117631*^9, 
   3.7335521306115985`*^9, 3.733552184152516*^9, 3.7335522654396086`*^9, 
   3.7477246510987854`*^9, 3.747725936745664*^9, 3.747725999853938*^9, 
   3.747726055994294*^9, 3.747726122271534*^9, 3.7488974577060013`*^9, 
   3.748897523249789*^9, 3.748897647122039*^9, 3.7488977389820185`*^9, {
   3.7488980096976814`*^9, 3.7488980328314257`*^9}, 3.748898074057966*^9, 
   3.748898127949374*^9, 3.867855011565819*^9, 3.8678551545719986`*^9, 
   3.8678552755929203`*^9, 3.8678553333292227`*^9, 3.867855694658877*^9, 
   3.867855730924951*^9, 3.867855840542221*^9, 3.868472292544199*^9, 
   3.868555147660962*^9, 3.8685580843589315`*^9, 3.8685581508797364`*^9, 
   3.868558307817713*^9, 3.8685584214592123`*^9, 3.8685587310529203`*^9, 
   3.868558807600299*^9, 3.86878319978498*^9, 3.8687833005017405`*^9, 
   3.868783357716013*^9, 3.8687834241038103`*^9, 3.8687835579144635`*^9, 
   3.8687835947495704`*^9, 3.868783638813091*^9, 3.868783715989505*^9, 
   3.868783799438278*^9, 3.8687841402197695`*^9, 3.8687863719714184`*^9, 
   3.8687865132875013`*^9, 3.8687867272687407`*^9, 3.8687867898623204`*^9, 
   3.8688982376100135`*^9, 3.8688985768914194`*^9, 3.8688987024336*^9, 
   3.8688988784146657`*^9, 3.868899041187976*^9, 3.868899202076178*^9, 
   3.868899336434863*^9, 3.869294065781186*^9, 3.869294296043356*^9, 
   3.8692944137280874`*^9, 3.869294599990741*^9, 3.869294763705105*^9, 
   3.86929492498833*^9, 3.869295200470086*^9, 3.8692953608062572`*^9, 
   3.8692954765668783`*^9, 3.869295551322154*^9, 3.869295591042426*^9, 
   3.8692956647016387`*^9, 3.869296015008675*^9, 3.8692961722216673`*^9, 
   3.8692963325888395`*^9, 3.8692964865266447`*^9, 3.8692967140396576`*^9, 
   3.869296949024098*^9, 3.869297089050107*^9, 3.8692972296441483`*^9, 
   3.869297358966545*^9, 3.8692993048458433`*^9, 3.8692996321435633`*^9, 
   3.8692998917584124`*^9, 3.869300163791972*^9, 3.869300463827133*^9, 
   3.8694092772792478`*^9, 3.8694111302972345`*^9, 3.8694115491291904`*^9, 
   3.869411599162052*^9, 3.869411770342843*^9, 3.8694119470909524`*^9, 
   3.869412144514244*^9, 3.8694124520898366`*^9, 3.8694124972274184`*^9, 
   3.8840995533547688`*^9, 3.884099724116536*^9, 3.88409977681855*^9, 
   3.8840998190889683`*^9, 3.884100005126609*^9, {3.8841000607267885`*^9, 
   3.884100102022151*^9}, {3.88411133217412*^9, 3.884111371581374*^9}, 
   3.884111402929167*^9, 3.8841114950924387`*^9, {3.884111840318184*^9, 
   3.884111888046914*^9}, 3.8841119441261215`*^9, 3.8841125135456905`*^9, {
   3.8841136026959867`*^9, 3.8841136247842503`*^9}, 3.8841136868468*^9, 
   3.884113767262399*^9, 3.884113797275116*^9, 3.8841138533243217`*^9, 
   3.884113909473533*^9, 3.884113993586344*^9, 3.8841140688406487`*^9, 
   3.8841144088660965`*^9, {3.8841144457702074`*^9, 3.884114499789297*^9}, 
   3.884114904806463*^9, 3.8841149996628885`*^9, 3.9046592381950135`*^9, 
   3.9046593618974333`*^9, 3.904660585117536*^9, 3.9046606391652384`*^9, 
   3.9046607049763575`*^9, 3.904660855065428*^9, 3.904661005074093*^9, 
   3.9046610450931635`*^9, 3.904661097133859*^9, 3.904661182834612*^9, 
   3.904661378744562*^9, 3.904661457792302*^9, 3.9046615405424557`*^9, 
   3.9046616208175974`*^9, 3.904662672760878*^9, 3.904662715295553*^9, 
   3.9046631170070696`*^9, 3.904663199247815*^9, {3.904663240078087*^9, 
   3.904663269216339*^9}, 3.9046633539600887`*^9, 3.9046634184346056`*^9, 
   3.9046635771912866`*^9, 3.9046636458114233`*^9, 3.904663694170909*^9, {
   3.9046638024115033`*^9, 3.9046638289615517`*^9}, {3.90466398032682*^9, 
   3.904664005689266*^9}, 3.9046640609027634`*^9, {3.904664136489698*^9, 
   3.904664163260147*^9}, 3.904664209403036*^9, 3.9046642500239086`*^9, 
   3.904664310822621*^9, 3.9046643563423023`*^9, 3.9046655241348057`*^9, 
   3.904665583713315*^9, 3.904665643624447*^9, 3.9046656907661304`*^9, 
   3.904665723842189*^9, 3.9046658152006006`*^9, {3.904667407463564*^9, 
   3.904667457096312*^9}, 3.9046689367443542`*^9, 3.905963945599218*^9, 
   3.905964024765746*^9, 3.9059641238544135`*^9, 3.9059641856749496`*^9, 
   3.905964336002548*^9, 3.905964459530613*^9, 3.9059645001449366`*^9, 
   3.9059645731461115`*^9, 3.9059646946740627`*^9, 3.9059648023002186`*^9, 
   3.905964872517235*^9, 3.90596492995452*^9, 3.9059649859107203`*^9, 
   3.9060367806244535`*^9, 3.9060368596419735`*^9, 3.906036923278613*^9, 
   3.9060369852121553`*^9, 3.9060370309887733`*^9, 3.9060410569753733`*^9, 
   3.9060411051844587`*^9, 3.906041183504402*^9, 3.906041227970485*^9, 
   3.9060412684363575`*^9, 3.9060413339050727`*^9, 3.9060414164250193`*^9, 
   3.9060414573794923`*^9, 3.9060415092701836`*^9, 3.9060415546902647`*^9, 
   3.906041649305832*^9, 3.906041696392525*^9, 3.906041739258603*^9, 
   3.9060418022101145`*^9, 
   3.9060418487420006`*^9},ExpressionUUID->"7d6df768-6cce-484a-83f2-\
ff017b98346f"],

Cell[BoxData["0.011663552169938727`"], "Output",
 CellChangeTimes->{
  3.677296362877113*^9, 3.6805738571131763`*^9, 3.6805739963780994`*^9, 
   3.681306300650388*^9, 3.681306430290823*^9, 3.681306556332552*^9, 
   3.6813066314640665`*^9, 3.68213112899448*^9, 3.6821319113408136`*^9, 
   3.6821320354306784`*^9, 3.682153985768177*^9, 3.6821542084541173`*^9, 
   3.68215437291103*^9, 3.682154840559515*^9, 3.6821555181934896`*^9, 
   3.698591906492299*^9, 3.6990056551724567`*^9, 3.699804321765086*^9, 
   3.6998044835641794`*^9, 3.6998065610551834`*^9, 3.699807180200101*^9, 
   3.699807345419984*^9, 3.7002241795751085`*^9, 3.703050747006609*^9, 
   3.7030509469214907`*^9, 3.703051166823497*^9, 3.703051225965496*^9, 
   3.703051362295266*^9, 3.703051523925337*^9, 3.7136364458733215`*^9, 
   3.7136371686171937`*^9, 3.7136375684195924`*^9, 3.718045616323408*^9, 
   3.7180457173382444`*^9, 3.718171861168931*^9, 3.7181744988477807`*^9, 
   3.718278887109428*^9, 3.71827900105838*^9, 3.7182790599323187`*^9, 
   3.718279120158476*^9, 3.718279172211632*^9, 3.733552079117631*^9, 
   3.7335521306115985`*^9, 3.733552184152516*^9, 3.7335522654396086`*^9, 
   3.7477246510987854`*^9, 3.747725936745664*^9, 3.747725999853938*^9, 
   3.747726055994294*^9, 3.747726122271534*^9, 3.7488974577060013`*^9, 
   3.748897523249789*^9, 3.748897647122039*^9, 3.7488977389820185`*^9, {
   3.7488980096976814`*^9, 3.7488980328314257`*^9}, 3.748898074057966*^9, 
   3.748898127949374*^9, 3.867855011565819*^9, 3.8678551545719986`*^9, 
   3.8678552755929203`*^9, 3.8678553333292227`*^9, 3.867855694658877*^9, 
   3.867855730924951*^9, 3.867855840542221*^9, 3.868472292544199*^9, 
   3.868555147660962*^9, 3.8685580843589315`*^9, 3.8685581508797364`*^9, 
   3.868558307817713*^9, 3.8685584214592123`*^9, 3.8685587310529203`*^9, 
   3.868558807600299*^9, 3.86878319978498*^9, 3.8687833005017405`*^9, 
   3.868783357716013*^9, 3.8687834241038103`*^9, 3.8687835579144635`*^9, 
   3.8687835947495704`*^9, 3.868783638813091*^9, 3.868783715989505*^9, 
   3.868783799438278*^9, 3.8687841402197695`*^9, 3.8687863719714184`*^9, 
   3.8687865132875013`*^9, 3.8687867272687407`*^9, 3.8687867898623204`*^9, 
   3.8688982376100135`*^9, 3.8688985768914194`*^9, 3.8688987024336*^9, 
   3.8688988784146657`*^9, 3.868899041187976*^9, 3.868899202076178*^9, 
   3.868899336434863*^9, 3.869294065781186*^9, 3.869294296043356*^9, 
   3.8692944137280874`*^9, 3.869294599990741*^9, 3.869294763705105*^9, 
   3.86929492498833*^9, 3.869295200470086*^9, 3.8692953608062572`*^9, 
   3.8692954765668783`*^9, 3.869295551322154*^9, 3.869295591042426*^9, 
   3.8692956647016387`*^9, 3.869296015008675*^9, 3.8692961722216673`*^9, 
   3.8692963325888395`*^9, 3.8692964865266447`*^9, 3.8692967140396576`*^9, 
   3.869296949024098*^9, 3.869297089050107*^9, 3.8692972296441483`*^9, 
   3.869297358966545*^9, 3.8692993048458433`*^9, 3.8692996321435633`*^9, 
   3.8692998917584124`*^9, 3.869300163791972*^9, 3.869300463827133*^9, 
   3.8694092772792478`*^9, 3.8694111302972345`*^9, 3.8694115491291904`*^9, 
   3.869411599162052*^9, 3.869411770342843*^9, 3.8694119470909524`*^9, 
   3.869412144514244*^9, 3.8694124520898366`*^9, 3.8694124972274184`*^9, 
   3.8840995533547688`*^9, 3.884099724116536*^9, 3.88409977681855*^9, 
   3.8840998190889683`*^9, 3.884100005126609*^9, {3.8841000607267885`*^9, 
   3.884100102022151*^9}, {3.88411133217412*^9, 3.884111371581374*^9}, 
   3.884111402929167*^9, 3.8841114950924387`*^9, {3.884111840318184*^9, 
   3.884111888046914*^9}, 3.8841119441261215`*^9, 3.8841125135456905`*^9, {
   3.8841136026959867`*^9, 3.8841136247842503`*^9}, 3.8841136868468*^9, 
   3.884113767262399*^9, 3.884113797275116*^9, 3.8841138533243217`*^9, 
   3.884113909473533*^9, 3.884113993586344*^9, 3.8841140688406487`*^9, 
   3.8841144088660965`*^9, {3.8841144457702074`*^9, 3.884114499789297*^9}, 
   3.884114904806463*^9, 3.8841149996628885`*^9, 3.9046592381950135`*^9, 
   3.9046593618974333`*^9, 3.904660585117536*^9, 3.9046606391652384`*^9, 
   3.9046607049763575`*^9, 3.904660855065428*^9, 3.904661005074093*^9, 
   3.9046610450931635`*^9, 3.904661097133859*^9, 3.904661182834612*^9, 
   3.904661378744562*^9, 3.904661457792302*^9, 3.9046615405424557`*^9, 
   3.9046616208175974`*^9, 3.904662672760878*^9, 3.904662715295553*^9, 
   3.9046631170070696`*^9, 3.904663199247815*^9, {3.904663240078087*^9, 
   3.904663269216339*^9}, 3.9046633539600887`*^9, 3.9046634184346056`*^9, 
   3.9046635771912866`*^9, 3.9046636458114233`*^9, 3.904663694170909*^9, {
   3.9046638024115033`*^9, 3.9046638289615517`*^9}, {3.90466398032682*^9, 
   3.904664005689266*^9}, 3.9046640609027634`*^9, {3.904664136489698*^9, 
   3.904664163260147*^9}, 3.904664209403036*^9, 3.9046642500239086`*^9, 
   3.904664310822621*^9, 3.9046643563423023`*^9, 3.9046655241348057`*^9, 
   3.904665583713315*^9, 3.904665643624447*^9, 3.9046656907661304`*^9, 
   3.904665723842189*^9, 3.9046658152006006`*^9, {3.904667407463564*^9, 
   3.904667457096312*^9}, 3.9046689367443542`*^9, 3.905963945599218*^9, 
   3.905964024765746*^9, 3.9059641238544135`*^9, 3.9059641856749496`*^9, 
   3.905964336002548*^9, 3.905964459530613*^9, 3.9059645001449366`*^9, 
   3.9059645731461115`*^9, 3.9059646946740627`*^9, 3.9059648023002186`*^9, 
   3.905964872517235*^9, 3.90596492995452*^9, 3.9059649859107203`*^9, 
   3.9060367806244535`*^9, 3.9060368596419735`*^9, 3.906036923278613*^9, 
   3.9060369852121553`*^9, 3.9060370309887733`*^9, 3.9060410569753733`*^9, 
   3.9060411051844587`*^9, 3.906041183504402*^9, 3.906041227970485*^9, 
   3.9060412684363575`*^9, 3.9060413339050727`*^9, 3.9060414164250193`*^9, 
   3.9060414573794923`*^9, 3.9060415092701836`*^9, 3.9060415546902647`*^9, 
   3.906041649305832*^9, 3.906041696392525*^9, 3.906041739258603*^9, 
   3.9060418022101145`*^9, 
   3.906041848757601*^9},ExpressionUUID->"58904912-46fd-46bf-920f-\
b483ab58f3dc"]
}, Open  ]],

Cell[CellGroupData[{

Cell[BoxData[{
 RowBox[{
  RowBox[{"m", "=", "0"}], ";"}], "\[IndentingNewLine]", 
 RowBox[{"For", "[", 
  RowBox[{
   RowBox[{"b", "=", "1"}], ",", 
   RowBox[{"b", "<", "2"}], ",", 
   RowBox[{
    RowBox[{"b", "++"}], ";", 
    RowBox[{"For", "[", 
     RowBox[{
      RowBox[{"a", "=", "0"}], ",", 
      RowBox[{"a", "<", "9"}], ",", 
      RowBox[{
       RowBox[{"a", "++"}], ";", 
       RowBox[{
        RowBox[{"u", "[", 
         RowBox[{"0", ",", "b"}], "]"}], "=", "0"}], ";", 
       RowBox[{"k", "=", "1"}], ";", 
       RowBox[{"k", "=", 
        RowBox[{"k", "+", "b"}]}], ";", "\[IndentingNewLine]", 
       RowBox[{
        SubscriptBox["p", "m"], "=", 
        RowBox[{
         RowBox[{
          RowBox[{"(", 
           RowBox[{"1", "+", 
            RowBox[{"2", "s"}]}], ")"}], 
          RowBox[{"u", "[", 
           RowBox[{"a", ",", 
            RowBox[{"b", "+", "1"}]}], "]"}]}], "-", 
         RowBox[{"s", "*", 
          RowBox[{"u", "[", 
           RowBox[{
            RowBox[{"a", "+", "1"}], ",", 
            RowBox[{"b", "+", "1"}]}], "]"}]}], "-", 
         RowBox[{"s", "*", 
          RowBox[{"u", "[", 
           RowBox[{
            RowBox[{"a", "-", "1"}], ",", 
            RowBox[{"b", "+", "1"}]}], "]"}]}], "-", 
         RowBox[{"u", "[", 
          RowBox[{"a", ",", "b"}], "]"}], "+", 
         RowBox[{
          RowBox[{"(", 
           RowBox[{
            SuperscriptBox["q", "\[Alpha]"], "*", 
            RowBox[{"Gamma", "[", 
             RowBox[{"2", "-", "\[Alpha]"}], "]"}]}], ")"}], 
          RowBox[{"(", 
           RowBox[{
            RowBox[{"(", 
             RowBox[{"3", "q"}], " ", ")"}], "^", "2"}], " ", ")"}], "*", 
          RowBox[{"u", "[", 
           RowBox[{"a", ",", "b"}], "]"}]}], "+", 
         RowBox[{
          UnderoverscriptBox["\[Sum]", 
           RowBox[{"k", "=", "1"}], "b"], 
          RowBox[{
           RowBox[{"(", 
            RowBox[{
             RowBox[{
              RowBox[{"(", 
               RowBox[{"k", "+", "1"}], ")"}], "^", 
              RowBox[{"(", 
               RowBox[{"1", "-", "\[Alpha]"}], ")"}]}], "-", 
             RowBox[{"k", "^", 
              RowBox[{"(", 
               RowBox[{"1", "-", "\[Alpha]"}], ")"}]}]}], ")"}], 
           RowBox[{"(", 
            RowBox[{
             RowBox[{"u", "[", 
              RowBox[{"a", ",", 
               RowBox[{"b", "+", "1", "-", "k"}]}], "]"}], "-", 
             RowBox[{"u", "[", 
              RowBox[{"a", ",", 
               RowBox[{"b", "-", "k"}]}], "]"}]}], ")"}]}]}]}]}], ";", " ", 
       RowBox[{
        RowBox[{"u", "[", 
         RowBox[{"10", ",", "b"}], "]"}], ":=", " ", "0"}], ";", " ", 
       RowBox[{"Print", "[", 
        RowBox[{
        "a", ",", "\"\<   \>\"", ",", "b", ",", "\"\<        \>\"", ",", 
         SubscriptBox["p", "m"]}], "]"}]}], ",", 
      RowBox[{"m", "++"}]}], "]"}]}]}], "]"}]}], "Input",
 CellChangeTimes->{{3.677298564003707*^9, 3.6772985674579315`*^9}, {
   3.6805735743880877`*^9, 3.680573580194418*^9}, {3.680573953651668*^9, 
   3.6805739542757034`*^9}, {3.6985917684753733`*^9, 
   3.6985917922832785`*^9}, {3.698591842613803*^9, 3.6985918449041967`*^9}, {
   3.699005575798978*^9, 3.699005599375268*^9}, 3.7136370635290594`*^9, {
   3.713637100475121*^9, 3.7136371041000996`*^9}, {3.713637279965537*^9, 
   3.713637282340535*^9}, {3.7136373914504766`*^9, 3.7136373934244337`*^9}, {
   3.7335521110144324`*^9, 3.7335521136211867`*^9}, 3.7335521685763426`*^9, {
   3.7335522463499393`*^9, 3.73355224688249*^9}, {3.748897437681715*^9, 
   3.7488974382247086`*^9}, {3.7488976244042907`*^9, 3.7488976254112806`*^9}, 
   3.748897723045196*^9, {3.867854290101554*^9, 3.8678542955348644`*^9}, {
   3.8678551075083065`*^9, 3.867855109193403*^9}, 3.8678552151894655`*^9, 
   3.86847226021235*^9, {3.86855510094129*^9, 3.8685551070336385`*^9}, 
   3.8685587176121516`*^9, 3.8685587909213448`*^9, 3.8687830673784065`*^9, {
   3.904641753692912*^9, 3.9046417707809424`*^9}, {3.904661080809428*^9, 
   3.9046610810122285`*^9}, 3.9046635336734085`*^9, 3.9046636178357725`*^9, 
   3.904663674458074*^9, 3.904663782330268*^9, {3.904663920973315*^9, 
   3.9046639492777653`*^9}},ExpressionUUID->"935270f1-dcac-4eda-88dc-\
b51f531b9f43"],

Cell[CellGroupData[{

Cell[BoxData[
 InterpretationBox[
  RowBox[{
  "1", "\[InvisibleSpace]", "\<\"   \"\>", "\[InvisibleSpace]", "2", 
   "\[InvisibleSpace]", "\<\"        \"\>", "\[InvisibleSpace]", 
   RowBox[{
    RowBox[{"-", "0.5874371200990599`"}], "+", 
    RowBox[{"1.08`", " ", 
     RowBox[{"u", "[", 
      RowBox[{"1", ",", "3"}], "]"}]}], "-", 
    RowBox[{"0.04`", " ", 
     RowBox[{"u", "[", 
      RowBox[{"2", ",", "3"}], "]"}]}]}]}],
  SequenceForm[
  1, "   ", 2, "        ", -0.5874371200990599 + 1.08 $CellContext`u[1, 3] - 
   0.04 $CellContext`u[2, 3]],
  Editable->False]], "Print",
 CellChangeTimes->{
  3.6772985829638977`*^9, 3.680573860956394*^9, 3.6805739985622225`*^9, 
   3.6813063029003887`*^9, 3.681306432275201*^9, 3.681306558160678*^9, 
   3.681306633444442*^9, 3.6821311310262775`*^9, 3.682131912799241*^9, 
   3.6821320368052783`*^9, 3.682153987274124*^9, 3.682154209812545*^9, 
   3.682154374342952*^9, 3.682154842067988*^9, 3.682155519808541*^9, 
   3.698591864883524*^9, 3.6985919087827215`*^9, 3.6990056581581345`*^9, 
   3.6998043218180933`*^9, 3.6998044836436896`*^9, 3.69980656110819*^9, 
   3.699807180234606*^9, 3.6998073455214977`*^9, 3.7002241796161137`*^9, 
   3.703050747080618*^9, 3.7030509469559946`*^9, 3.703051166861001*^9, 
   3.703051226221125*^9, 3.7030513623332715`*^9, 3.7030515239643416`*^9, 
   3.713636445911827*^9, 3.71363717180991*^9, 3.713637572862282*^9, 
   3.718045616383916*^9, 3.718045717405753*^9, 3.7181718611885605`*^9, 
   3.718174498879033*^9, 3.718278887181436*^9, 3.718279001135891*^9, 
   3.7182790599753237`*^9, 3.718279120322999*^9, 3.718279172382152*^9, 
   3.733552079249173*^9, 3.733552130675107*^9, 3.7335521842215247`*^9, 
   3.733552265524255*^9, 3.747724651186784*^9, 3.7477259368036613`*^9, 
   3.7477259999169374`*^9, 3.7477260560592923`*^9, 3.747726122337536*^9, 
   3.748897457773*^9, 3.7488975234027877`*^9, 3.7488976471850414`*^9, 
   3.7488977390570188`*^9, {3.7488980097776794`*^9, 3.748898032919423*^9}, 
   3.7488980741479654`*^9, 3.7488981280313706`*^9, 3.867855014227971*^9, 
   3.867855154720007*^9, 3.8678552757119274`*^9, 3.8678553334642305`*^9, 
   3.86785569489589*^9, 3.8678557310879602`*^9, 3.8678558407492323`*^9, 
   3.868472292760212*^9, 3.8685551477159653`*^9, 3.868558084416935*^9, 
   3.8685581509397397`*^9, 3.868558307877716*^9, 3.8685584215102158`*^9, 
   3.868558731120924*^9, 3.8685588076533017`*^9, 3.8687832000199933`*^9, 
   3.868783300723753*^9, 3.8687833579220247`*^9, 3.8687834242508183`*^9, 
   3.8687835580824733`*^9, 3.8687835949485817`*^9, 3.868783638988101*^9, 
   3.868783716183516*^9, 3.868783799667291*^9, 3.86878414040178*^9, 
   3.868786372088425*^9, 3.8687865135005136`*^9, 3.8687867273937473`*^9, 
   3.8687867900033283`*^9, 3.8688982378190255`*^9, 3.8688985771984367`*^9, 
   3.8688987026206107`*^9, 3.868898878637678*^9, 3.8688990413579855`*^9, 
   3.8688992022371874`*^9, 3.8688993365568695`*^9, 3.869294065990198*^9, 
   3.869294296275369*^9, 3.869294413915098*^9, 3.869294600114748*^9, 
   3.8692947639621196`*^9, 3.8692949252283435`*^9, 3.8692952007231007`*^9, 
   3.869295360972266*^9, 3.869295476807892*^9, 3.8692955514491615`*^9, 
   3.8692955912664385`*^9, 3.869295665137664*^9, 3.8692960151916857`*^9, 
   3.8692961724576807`*^9, 3.869296332846854*^9, 3.869296486767658*^9, 
   3.8692967142816715`*^9, 3.8692969492921133`*^9, 3.8692970893421235`*^9, 
   3.869297229916164*^9, 3.86929735922056*^9, 3.8692993050048523`*^9, 
   3.8692996323815775`*^9, 3.8692998920104275`*^9, 3.8693001639469805`*^9, 
   3.869300464040145*^9, 3.8694092773822536`*^9, 3.869411130449243*^9, 
   3.869411549319201*^9, 3.869411599337062*^9, 3.8694117705308533`*^9, 
   3.869411947312965*^9, 3.869412144640251*^9, 3.869412452255846*^9, 
   3.869412497324424*^9, 3.884099553452774*^9, 3.8840997242335424`*^9, 
   3.8840997769425573`*^9, 3.884099819384985*^9, 3.8841000052396154`*^9, {
   3.884100060862797*^9, 3.88410010218416*^9}, {3.8841113322681255`*^9, 
   3.884111371661379*^9}, 3.8841114030421734`*^9, 3.884111495167443*^9, {
   3.8841118404721932`*^9, 3.884111888163921*^9}, 3.884111944232128*^9, 
   3.884112513658697*^9, {3.884113602810993*^9, 3.884113624914257*^9}, 
   3.884113686925804*^9, {3.8841137673874063`*^9, 3.884113797387122*^9}, 
   3.8841138534443283`*^9, 3.884113909607541*^9, 3.884113993791356*^9, 
   3.8841140689736557`*^9, 3.8841144089901037`*^9, {3.8841144458902144`*^9, 
   3.8841144999183044`*^9}, 3.884114904907469*^9, 3.8841149997878957`*^9, 
   3.9046592382262135`*^9, 3.904659361944233*^9, 3.904660585164336*^9, 
   3.9046606392120385`*^9, 3.904660705023157*^9, 3.9046608550966277`*^9, 
   3.904661005105293*^9, 3.9046610451399636`*^9, 3.904661097165059*^9, 
   3.9046611828658123`*^9, 3.9046613787757626`*^9, 3.9046614578391023`*^9, 
   3.904661540589256*^9, 3.9046616208799973`*^9, 3.904662672792078*^9, 
   3.904662715326753*^9, 3.90466311705387*^9, 3.904663199294615*^9, {
   3.904663240124887*^9, 3.9046632692475386`*^9}, 3.904663353991289*^9, 
   3.9046634184658055`*^9, 3.904663577253687*^9, 3.904663648572628*^9, 
   3.904663694248909*^9, {3.904663802473903*^9, 3.9046638290083513`*^9}, {
   3.90466398038922*^9, 3.904664005751666*^9}, 3.904664060965163*^9, {
   3.9046641365520983`*^9, 3.9046641632913465`*^9}, 3.9046642094498367`*^9, 
   3.9046642500707083`*^9, 3.904664310853821*^9, 3.9046643564359026`*^9, 
   3.9046655241816063`*^9, 3.904665583760115*^9, 3.904665643655647*^9, 
   3.90466569081293*^9, 3.9046657239045887`*^9, 3.9046658152474003`*^9, {
   3.904667407525964*^9, 3.904667457143112*^9}, 3.904668936791154*^9, 
   3.9059639456542215`*^9, 3.9059640248097486`*^9, 3.9059641239044166`*^9, 
   3.9059641857069516`*^9, 3.90596433604055*^9, 3.9059644595826163`*^9, 
   3.9059645001879387`*^9, 3.905964573195114*^9, 3.905964694717065*^9, 
   3.9059648023512216`*^9, 3.905964872571238*^9, 3.905964930008523*^9, 
   3.9059649859617233`*^9, 3.906036780668456*^9, 3.9060368596799755`*^9, 
   3.906036923309615*^9, 3.9060369852581577`*^9, 3.9060370310367765`*^9, 
   3.9060410570689735`*^9, 3.9060411052312584`*^9, 3.9060411835512023`*^9, 
   3.9060412280172853`*^9, 3.906041268467557*^9, 3.906041333951873*^9, 
   3.906041416456219*^9, 3.906041457410692*^9, 3.9060415093013835`*^9, 
   3.906041554721465*^9, 3.906041649352632*^9, 3.9060416964393253`*^9, 
   3.906041739289803*^9, 3.906041802256915*^9, 
   3.9060418487732005`*^9},ExpressionUUID->"25ed759a-16ae-4f86-836b-\
ff9d125f5756"],

Cell[BoxData[
 InterpretationBox[
  RowBox[{
  "2", "\[InvisibleSpace]", "\<\"   \"\>", "\[InvisibleSpace]", "2", 
   "\[InvisibleSpace]", "\<\"        \"\>", "\[InvisibleSpace]", 
   RowBox[{
    RowBox[{"-", "0.3993822435375909`"}], "-", 
    RowBox[{"0.04`", " ", 
     RowBox[{"u", "[", 
      RowBox[{"1", ",", "3"}], "]"}]}], "+", 
    RowBox[{"1.08`", " ", 
     RowBox[{"u", "[", 
      RowBox[{"2", ",", "3"}], "]"}]}], "-", 
    RowBox[{"0.04`", " ", 
     RowBox[{"u", "[", 
      RowBox[{"3", ",", "3"}], "]"}]}]}]}],
  SequenceForm[
  2, "   ", 2, "        ", -0.3993822435375909 - 0.04 $CellContext`u[1, 3] + 
   1.08 $CellContext`u[2, 3] - 0.04 $CellContext`u[3, 3]],
  Editable->False]], "Print",
 CellChangeTimes->{
  3.6772985829638977`*^9, 3.680573860956394*^9, 3.6805739985622225`*^9, 
   3.6813063029003887`*^9, 3.681306432275201*^9, 3.681306558160678*^9, 
   3.681306633444442*^9, 3.6821311310262775`*^9, 3.682131912799241*^9, 
   3.6821320368052783`*^9, 3.682153987274124*^9, 3.682154209812545*^9, 
   3.682154374342952*^9, 3.682154842067988*^9, 3.682155519808541*^9, 
   3.698591864883524*^9, 3.6985919087827215`*^9, 3.6990056581581345`*^9, 
   3.6998043218180933`*^9, 3.6998044836436896`*^9, 3.69980656110819*^9, 
   3.699807180234606*^9, 3.6998073455214977`*^9, 3.7002241796161137`*^9, 
   3.703050747080618*^9, 3.7030509469559946`*^9, 3.703051166861001*^9, 
   3.703051226221125*^9, 3.7030513623332715`*^9, 3.7030515239643416`*^9, 
   3.713636445911827*^9, 3.71363717180991*^9, 3.713637572862282*^9, 
   3.718045616383916*^9, 3.718045717405753*^9, 3.7181718611885605`*^9, 
   3.718174498879033*^9, 3.718278887181436*^9, 3.718279001135891*^9, 
   3.7182790599753237`*^9, 3.718279120322999*^9, 3.718279172382152*^9, 
   3.733552079249173*^9, 3.733552130675107*^9, 3.7335521842215247`*^9, 
   3.733552265524255*^9, 3.747724651186784*^9, 3.7477259368036613`*^9, 
   3.7477259999169374`*^9, 3.7477260560592923`*^9, 3.747726122337536*^9, 
   3.748897457773*^9, 3.7488975234027877`*^9, 3.7488976471850414`*^9, 
   3.7488977390570188`*^9, {3.7488980097776794`*^9, 3.748898032919423*^9}, 
   3.7488980741479654`*^9, 3.7488981280313706`*^9, 3.867855014227971*^9, 
   3.867855154720007*^9, 3.8678552757119274`*^9, 3.8678553334642305`*^9, 
   3.86785569489589*^9, 3.8678557310879602`*^9, 3.8678558407492323`*^9, 
   3.868472292760212*^9, 3.8685551477159653`*^9, 3.868558084416935*^9, 
   3.8685581509397397`*^9, 3.868558307877716*^9, 3.8685584215102158`*^9, 
   3.868558731120924*^9, 3.8685588076533017`*^9, 3.8687832000199933`*^9, 
   3.868783300723753*^9, 3.8687833579220247`*^9, 3.8687834242508183`*^9, 
   3.8687835580824733`*^9, 3.8687835949485817`*^9, 3.868783638988101*^9, 
   3.868783716183516*^9, 3.868783799667291*^9, 3.86878414040178*^9, 
   3.868786372088425*^9, 3.8687865135005136`*^9, 3.8687867273937473`*^9, 
   3.8687867900033283`*^9, 3.8688982378190255`*^9, 3.8688985771984367`*^9, 
   3.8688987026206107`*^9, 3.868898878637678*^9, 3.8688990413579855`*^9, 
   3.8688992022371874`*^9, 3.8688993365568695`*^9, 3.869294065990198*^9, 
   3.869294296275369*^9, 3.869294413915098*^9, 3.869294600114748*^9, 
   3.8692947639621196`*^9, 3.8692949252283435`*^9, 3.8692952007231007`*^9, 
   3.869295360972266*^9, 3.869295476807892*^9, 3.8692955514491615`*^9, 
   3.8692955912664385`*^9, 3.869295665137664*^9, 3.8692960151916857`*^9, 
   3.8692961724576807`*^9, 3.869296332846854*^9, 3.869296486767658*^9, 
   3.8692967142816715`*^9, 3.8692969492921133`*^9, 3.8692970893421235`*^9, 
   3.869297229916164*^9, 3.86929735922056*^9, 3.8692993050048523`*^9, 
   3.8692996323815775`*^9, 3.8692998920104275`*^9, 3.8693001639469805`*^9, 
   3.869300464040145*^9, 3.8694092773822536`*^9, 3.869411130449243*^9, 
   3.869411549319201*^9, 3.869411599337062*^9, 3.8694117705308533`*^9, 
   3.869411947312965*^9, 3.869412144640251*^9, 3.869412452255846*^9, 
   3.869412497324424*^9, 3.884099553452774*^9, 3.8840997242335424`*^9, 
   3.8840997769425573`*^9, 3.884099819384985*^9, 3.8841000052396154`*^9, {
   3.884100060862797*^9, 3.88410010218416*^9}, {3.8841113322681255`*^9, 
   3.884111371661379*^9}, 3.8841114030421734`*^9, 3.884111495167443*^9, {
   3.8841118404721932`*^9, 3.884111888163921*^9}, 3.884111944232128*^9, 
   3.884112513658697*^9, {3.884113602810993*^9, 3.884113624914257*^9}, 
   3.884113686925804*^9, {3.8841137673874063`*^9, 3.884113797387122*^9}, 
   3.8841138534443283`*^9, 3.884113909607541*^9, 3.884113993791356*^9, 
   3.8841140689736557`*^9, 3.8841144089901037`*^9, {3.8841144458902144`*^9, 
   3.8841144999183044`*^9}, 3.884114904907469*^9, 3.8841149997878957`*^9, 
   3.9046592382262135`*^9, 3.904659361944233*^9, 3.904660585164336*^9, 
   3.9046606392120385`*^9, 3.904660705023157*^9, 3.9046608550966277`*^9, 
   3.904661005105293*^9, 3.9046610451399636`*^9, 3.904661097165059*^9, 
   3.9046611828658123`*^9, 3.9046613787757626`*^9, 3.9046614578391023`*^9, 
   3.904661540589256*^9, 3.9046616208799973`*^9, 3.904662672792078*^9, 
   3.904662715326753*^9, 3.90466311705387*^9, 3.904663199294615*^9, {
   3.904663240124887*^9, 3.9046632692475386`*^9}, 3.904663353991289*^9, 
   3.9046634184658055`*^9, 3.904663577253687*^9, 3.904663648572628*^9, 
   3.904663694248909*^9, {3.904663802473903*^9, 3.9046638290083513`*^9}, {
   3.90466398038922*^9, 3.904664005751666*^9}, 3.904664060965163*^9, {
   3.9046641365520983`*^9, 3.9046641632913465`*^9}, 3.9046642094498367`*^9, 
   3.9046642500707083`*^9, 3.904664310853821*^9, 3.9046643564359026`*^9, 
   3.9046655241816063`*^9, 3.904665583760115*^9, 3.904665643655647*^9, 
   3.90466569081293*^9, 3.9046657239045887`*^9, 3.9046658152474003`*^9, {
   3.904667407525964*^9, 3.904667457143112*^9}, 3.904668936791154*^9, 
   3.9059639456542215`*^9, 3.9059640248097486`*^9, 3.9059641239044166`*^9, 
   3.9059641857069516`*^9, 3.90596433604055*^9, 3.9059644595826163`*^9, 
   3.9059645001879387`*^9, 3.905964573195114*^9, 3.905964694717065*^9, 
   3.9059648023512216`*^9, 3.905964872571238*^9, 3.905964930008523*^9, 
   3.9059649859617233`*^9, 3.906036780668456*^9, 3.9060368596799755`*^9, 
   3.906036923309615*^9, 3.9060369852581577`*^9, 3.9060370310367765`*^9, 
   3.9060410570689735`*^9, 3.9060411052312584`*^9, 3.9060411835512023`*^9, 
   3.9060412280172853`*^9, 3.906041268467557*^9, 3.906041333951873*^9, 
   3.906041416456219*^9, 3.906041457410692*^9, 3.9060415093013835`*^9, 
   3.906041554721465*^9, 3.906041649352632*^9, 3.9060416964393253`*^9, 
   3.906041739289803*^9, 3.906041802256915*^9, 
   3.9060418487732005`*^9},ExpressionUUID->"dd38d18a-de43-4ffa-960b-\
50b7bca33e30"],

Cell[BoxData[
 InterpretationBox[
  RowBox[{
  "3", "\[InvisibleSpace]", "\<\"   \"\>", "\[InvisibleSpace]", "2", 
   "\[InvisibleSpace]", "\<\"        \"\>", "\[InvisibleSpace]", 
   RowBox[{
    RowBox[{"-", "0.24462531409176055`"}], "-", 
    RowBox[{"0.04`", " ", 
     RowBox[{"u", "[", 
      RowBox[{"2", ",", "3"}], "]"}]}], "+", 
    RowBox[{"1.08`", " ", 
     RowBox[{"u", "[", 
      RowBox[{"3", ",", "3"}], "]"}]}], "-", 
    RowBox[{"0.04`", " ", 
     RowBox[{"u", "[", 
      RowBox[{"4", ",", "3"}], "]"}]}]}]}],
  SequenceForm[
  3, "   ", 2, "        ", -0.24462531409176055` - 0.04 $CellContext`u[2, 3] + 
   1.08 $CellContext`u[3, 3] - 0.04 $CellContext`u[4, 3]],
  Editable->False]], "Print",
 CellChangeTimes->{
  3.6772985829638977`*^9, 3.680573860956394*^9, 3.6805739985622225`*^9, 
   3.6813063029003887`*^9, 3.681306432275201*^9, 3.681306558160678*^9, 
   3.681306633444442*^9, 3.6821311310262775`*^9, 3.682131912799241*^9, 
   3.6821320368052783`*^9, 3.682153987274124*^9, 3.682154209812545*^9, 
   3.682154374342952*^9, 3.682154842067988*^9, 3.682155519808541*^9, 
   3.698591864883524*^9, 3.6985919087827215`*^9, 3.6990056581581345`*^9, 
   3.6998043218180933`*^9, 3.6998044836436896`*^9, 3.69980656110819*^9, 
   3.699807180234606*^9, 3.6998073455214977`*^9, 3.7002241796161137`*^9, 
   3.703050747080618*^9, 3.7030509469559946`*^9, 3.703051166861001*^9, 
   3.703051226221125*^9, 3.7030513623332715`*^9, 3.7030515239643416`*^9, 
   3.713636445911827*^9, 3.71363717180991*^9, 3.713637572862282*^9, 
   3.718045616383916*^9, 3.718045717405753*^9, 3.7181718611885605`*^9, 
   3.718174498879033*^9, 3.718278887181436*^9, 3.718279001135891*^9, 
   3.7182790599753237`*^9, 3.718279120322999*^9, 3.718279172382152*^9, 
   3.733552079249173*^9, 3.733552130675107*^9, 3.7335521842215247`*^9, 
   3.733552265524255*^9, 3.747724651186784*^9, 3.7477259368036613`*^9, 
   3.7477259999169374`*^9, 3.7477260560592923`*^9, 3.747726122337536*^9, 
   3.748897457773*^9, 3.7488975234027877`*^9, 3.7488976471850414`*^9, 
   3.7488977390570188`*^9, {3.7488980097776794`*^9, 3.748898032919423*^9}, 
   3.7488980741479654`*^9, 3.7488981280313706`*^9, 3.867855014227971*^9, 
   3.867855154720007*^9, 3.8678552757119274`*^9, 3.8678553334642305`*^9, 
   3.86785569489589*^9, 3.8678557310879602`*^9, 3.8678558407492323`*^9, 
   3.868472292760212*^9, 3.8685551477159653`*^9, 3.868558084416935*^9, 
   3.8685581509397397`*^9, 3.868558307877716*^9, 3.8685584215102158`*^9, 
   3.868558731120924*^9, 3.8685588076533017`*^9, 3.8687832000199933`*^9, 
   3.868783300723753*^9, 3.8687833579220247`*^9, 3.8687834242508183`*^9, 
   3.8687835580824733`*^9, 3.8687835949485817`*^9, 3.868783638988101*^9, 
   3.868783716183516*^9, 3.868783799667291*^9, 3.86878414040178*^9, 
   3.868786372088425*^9, 3.8687865135005136`*^9, 3.8687867273937473`*^9, 
   3.8687867900033283`*^9, 3.8688982378190255`*^9, 3.8688985771984367`*^9, 
   3.8688987026206107`*^9, 3.868898878637678*^9, 3.8688990413579855`*^9, 
   3.8688992022371874`*^9, 3.8688993365568695`*^9, 3.869294065990198*^9, 
   3.869294296275369*^9, 3.869294413915098*^9, 3.869294600114748*^9, 
   3.8692947639621196`*^9, 3.8692949252283435`*^9, 3.8692952007231007`*^9, 
   3.869295360972266*^9, 3.869295476807892*^9, 3.8692955514491615`*^9, 
   3.8692955912664385`*^9, 3.869295665137664*^9, 3.8692960151916857`*^9, 
   3.8692961724576807`*^9, 3.869296332846854*^9, 3.869296486767658*^9, 
   3.8692967142816715`*^9, 3.8692969492921133`*^9, 3.8692970893421235`*^9, 
   3.869297229916164*^9, 3.86929735922056*^9, 3.8692993050048523`*^9, 
   3.8692996323815775`*^9, 3.8692998920104275`*^9, 3.8693001639469805`*^9, 
   3.869300464040145*^9, 3.8694092773822536`*^9, 3.869411130449243*^9, 
   3.869411549319201*^9, 3.869411599337062*^9, 3.8694117705308533`*^9, 
   3.869411947312965*^9, 3.869412144640251*^9, 3.869412452255846*^9, 
   3.869412497324424*^9, 3.884099553452774*^9, 3.8840997242335424`*^9, 
   3.8840997769425573`*^9, 3.884099819384985*^9, 3.8841000052396154`*^9, {
   3.884100060862797*^9, 3.88410010218416*^9}, {3.8841113322681255`*^9, 
   3.884111371661379*^9}, 3.8841114030421734`*^9, 3.884111495167443*^9, {
   3.8841118404721932`*^9, 3.884111888163921*^9}, 3.884111944232128*^9, 
   3.884112513658697*^9, {3.884113602810993*^9, 3.884113624914257*^9}, 
   3.884113686925804*^9, {3.8841137673874063`*^9, 3.884113797387122*^9}, 
   3.8841138534443283`*^9, 3.884113909607541*^9, 3.884113993791356*^9, 
   3.8841140689736557`*^9, 3.8841144089901037`*^9, {3.8841144458902144`*^9, 
   3.8841144999183044`*^9}, 3.884114904907469*^9, 3.8841149997878957`*^9, 
   3.9046592382262135`*^9, 3.904659361944233*^9, 3.904660585164336*^9, 
   3.9046606392120385`*^9, 3.904660705023157*^9, 3.9046608550966277`*^9, 
   3.904661005105293*^9, 3.9046610451399636`*^9, 3.904661097165059*^9, 
   3.9046611828658123`*^9, 3.9046613787757626`*^9, 3.9046614578391023`*^9, 
   3.904661540589256*^9, 3.9046616208799973`*^9, 3.904662672792078*^9, 
   3.904662715326753*^9, 3.90466311705387*^9, 3.904663199294615*^9, {
   3.904663240124887*^9, 3.9046632692475386`*^9}, 3.904663353991289*^9, 
   3.9046634184658055`*^9, 3.904663577253687*^9, 3.904663648572628*^9, 
   3.904663694248909*^9, {3.904663802473903*^9, 3.9046638290083513`*^9}, {
   3.90466398038922*^9, 3.904664005751666*^9}, 3.904664060965163*^9, {
   3.9046641365520983`*^9, 3.9046641632913465`*^9}, 3.9046642094498367`*^9, 
   3.9046642500707083`*^9, 3.904664310853821*^9, 3.9046643564359026`*^9, 
   3.9046655241816063`*^9, 3.904665583760115*^9, 3.904665643655647*^9, 
   3.90466569081293*^9, 3.9046657239045887`*^9, 3.9046658152474003`*^9, {
   3.904667407525964*^9, 3.904667457143112*^9}, 3.904668936791154*^9, 
   3.9059639456542215`*^9, 3.9059640248097486`*^9, 3.9059641239044166`*^9, 
   3.9059641857069516`*^9, 3.90596433604055*^9, 3.9059644595826163`*^9, 
   3.9059645001879387`*^9, 3.905964573195114*^9, 3.905964694717065*^9, 
   3.9059648023512216`*^9, 3.905964872571238*^9, 3.905964930008523*^9, 
   3.9059649859617233`*^9, 3.906036780668456*^9, 3.9060368596799755`*^9, 
   3.906036923309615*^9, 3.9060369852581577`*^9, 3.9060370310367765`*^9, 
   3.9060410570689735`*^9, 3.9060411052312584`*^9, 3.9060411835512023`*^9, 
   3.9060412280172853`*^9, 3.906041268467557*^9, 3.906041333951873*^9, 
   3.906041416456219*^9, 3.906041457410692*^9, 3.9060415093013835`*^9, 
   3.906041554721465*^9, 3.906041649352632*^9, 3.9060416964393253`*^9, 
   3.906041739289803*^9, 3.906041802256915*^9, 
   3.9060418487732005`*^9},ExpressionUUID->"d437d93c-7e4e-488d-a696-\
a5ec951d4441"],

Cell[BoxData[
 InterpretationBox[
  RowBox[{
  "4", "\[InvisibleSpace]", "\<\"   \"\>", "\[InvisibleSpace]", "2", 
   "\[InvisibleSpace]", "\<\"        \"\>", "\[InvisibleSpace]", 
   RowBox[{
    RowBox[{"-", "0.1484906035058729`"}], "-", 
    RowBox[{"0.04`", " ", 
     RowBox[{"u", "[", 
      RowBox[{"3", ",", "3"}], "]"}]}], "+", 
    RowBox[{"1.08`", " ", 
     RowBox[{"u", "[", 
      RowBox[{"4", ",", "3"}], "]"}]}], "-", 
    RowBox[{"0.04`", " ", 
     RowBox[{"u", "[", 
      RowBox[{"5", ",", "3"}], "]"}]}]}]}],
  SequenceForm[
  4, "   ", 2, "        ", -0.1484906035058729 - 0.04 $CellContext`u[3, 3] + 
   1.08 $CellContext`u[4, 3] - 0.04 $CellContext`u[5, 3]],
  Editable->False]], "Print",
 CellChangeTimes->{
  3.6772985829638977`*^9, 3.680573860956394*^9, 3.6805739985622225`*^9, 
   3.6813063029003887`*^9, 3.681306432275201*^9, 3.681306558160678*^9, 
   3.681306633444442*^9, 3.6821311310262775`*^9, 3.682131912799241*^9, 
   3.6821320368052783`*^9, 3.682153987274124*^9, 3.682154209812545*^9, 
   3.682154374342952*^9, 3.682154842067988*^9, 3.682155519808541*^9, 
   3.698591864883524*^9, 3.6985919087827215`*^9, 3.6990056581581345`*^9, 
   3.6998043218180933`*^9, 3.6998044836436896`*^9, 3.69980656110819*^9, 
   3.699807180234606*^9, 3.6998073455214977`*^9, 3.7002241796161137`*^9, 
   3.703050747080618*^9, 3.7030509469559946`*^9, 3.703051166861001*^9, 
   3.703051226221125*^9, 3.7030513623332715`*^9, 3.7030515239643416`*^9, 
   3.713636445911827*^9, 3.71363717180991*^9, 3.713637572862282*^9, 
   3.718045616383916*^9, 3.718045717405753*^9, 3.7181718611885605`*^9, 
   3.718174498879033*^9, 3.718278887181436*^9, 3.718279001135891*^9, 
   3.7182790599753237`*^9, 3.718279120322999*^9, 3.718279172382152*^9, 
   3.733552079249173*^9, 3.733552130675107*^9, 3.7335521842215247`*^9, 
   3.733552265524255*^9, 3.747724651186784*^9, 3.7477259368036613`*^9, 
   3.7477259999169374`*^9, 3.7477260560592923`*^9, 3.747726122337536*^9, 
   3.748897457773*^9, 3.7488975234027877`*^9, 3.7488976471850414`*^9, 
   3.7488977390570188`*^9, {3.7488980097776794`*^9, 3.748898032919423*^9}, 
   3.7488980741479654`*^9, 3.7488981280313706`*^9, 3.867855014227971*^9, 
   3.867855154720007*^9, 3.8678552757119274`*^9, 3.8678553334642305`*^9, 
   3.86785569489589*^9, 3.8678557310879602`*^9, 3.8678558407492323`*^9, 
   3.868472292760212*^9, 3.8685551477159653`*^9, 3.868558084416935*^9, 
   3.8685581509397397`*^9, 3.868558307877716*^9, 3.8685584215102158`*^9, 
   3.868558731120924*^9, 3.8685588076533017`*^9, 3.8687832000199933`*^9, 
   3.868783300723753*^9, 3.8687833579220247`*^9, 3.8687834242508183`*^9, 
   3.8687835580824733`*^9, 3.8687835949485817`*^9, 3.868783638988101*^9, 
   3.868783716183516*^9, 3.868783799667291*^9, 3.86878414040178*^9, 
   3.868786372088425*^9, 3.8687865135005136`*^9, 3.8687867273937473`*^9, 
   3.8687867900033283`*^9, 3.8688982378190255`*^9, 3.8688985771984367`*^9, 
   3.8688987026206107`*^9, 3.868898878637678*^9, 3.8688990413579855`*^9, 
   3.8688992022371874`*^9, 3.8688993365568695`*^9, 3.869294065990198*^9, 
   3.869294296275369*^9, 3.869294413915098*^9, 3.869294600114748*^9, 
   3.8692947639621196`*^9, 3.8692949252283435`*^9, 3.8692952007231007`*^9, 
   3.869295360972266*^9, 3.869295476807892*^9, 3.8692955514491615`*^9, 
   3.8692955912664385`*^9, 3.869295665137664*^9, 3.8692960151916857`*^9, 
   3.8692961724576807`*^9, 3.869296332846854*^9, 3.869296486767658*^9, 
   3.8692967142816715`*^9, 3.8692969492921133`*^9, 3.8692970893421235`*^9, 
   3.869297229916164*^9, 3.86929735922056*^9, 3.8692993050048523`*^9, 
   3.8692996323815775`*^9, 3.8692998920104275`*^9, 3.8693001639469805`*^9, 
   3.869300464040145*^9, 3.8694092773822536`*^9, 3.869411130449243*^9, 
   3.869411549319201*^9, 3.869411599337062*^9, 3.8694117705308533`*^9, 
   3.869411947312965*^9, 3.869412144640251*^9, 3.869412452255846*^9, 
   3.869412497324424*^9, 3.884099553452774*^9, 3.8840997242335424`*^9, 
   3.8840997769425573`*^9, 3.884099819384985*^9, 3.8841000052396154`*^9, {
   3.884100060862797*^9, 3.88410010218416*^9}, {3.8841113322681255`*^9, 
   3.884111371661379*^9}, 3.8841114030421734`*^9, 3.884111495167443*^9, {
   3.8841118404721932`*^9, 3.884111888163921*^9}, 3.884111944232128*^9, 
   3.884112513658697*^9, {3.884113602810993*^9, 3.884113624914257*^9}, 
   3.884113686925804*^9, {3.8841137673874063`*^9, 3.884113797387122*^9}, 
   3.8841138534443283`*^9, 3.884113909607541*^9, 3.884113993791356*^9, 
   3.8841140689736557`*^9, 3.8841144089901037`*^9, {3.8841144458902144`*^9, 
   3.8841144999183044`*^9}, 3.884114904907469*^9, 3.8841149997878957`*^9, 
   3.9046592382262135`*^9, 3.904659361944233*^9, 3.904660585164336*^9, 
   3.9046606392120385`*^9, 3.904660705023157*^9, 3.9046608550966277`*^9, 
   3.904661005105293*^9, 3.9046610451399636`*^9, 3.904661097165059*^9, 
   3.9046611828658123`*^9, 3.9046613787757626`*^9, 3.9046614578391023`*^9, 
   3.904661540589256*^9, 3.9046616208799973`*^9, 3.904662672792078*^9, 
   3.904662715326753*^9, 3.90466311705387*^9, 3.904663199294615*^9, {
   3.904663240124887*^9, 3.9046632692475386`*^9}, 3.904663353991289*^9, 
   3.9046634184658055`*^9, 3.904663577253687*^9, 3.904663648572628*^9, 
   3.904663694248909*^9, {3.904663802473903*^9, 3.9046638290083513`*^9}, {
   3.90466398038922*^9, 3.904664005751666*^9}, 3.904664060965163*^9, {
   3.9046641365520983`*^9, 3.9046641632913465`*^9}, 3.9046642094498367`*^9, 
   3.9046642500707083`*^9, 3.904664310853821*^9, 3.9046643564359026`*^9, 
   3.9046655241816063`*^9, 3.904665583760115*^9, 3.904665643655647*^9, 
   3.90466569081293*^9, 3.9046657239045887`*^9, 3.9046658152474003`*^9, {
   3.904667407525964*^9, 3.904667457143112*^9}, 3.904668936791154*^9, 
   3.9059639456542215`*^9, 3.9059640248097486`*^9, 3.9059641239044166`*^9, 
   3.9059641857069516`*^9, 3.90596433604055*^9, 3.9059644595826163`*^9, 
   3.9059645001879387`*^9, 3.905964573195114*^9, 3.905964694717065*^9, 
   3.9059648023512216`*^9, 3.905964872571238*^9, 3.905964930008523*^9, 
   3.9059649859617233`*^9, 3.906036780668456*^9, 3.9060368596799755`*^9, 
   3.906036923309615*^9, 3.9060369852581577`*^9, 3.9060370310367765`*^9, 
   3.9060410570689735`*^9, 3.9060411052312584`*^9, 3.9060411835512023`*^9, 
   3.9060412280172853`*^9, 3.906041268467557*^9, 3.906041333951873*^9, 
   3.906041416456219*^9, 3.906041457410692*^9, 3.9060415093013835`*^9, 
   3.906041554721465*^9, 3.906041649352632*^9, 3.9060416964393253`*^9, 
   3.906041739289803*^9, 3.906041802256915*^9, 
   3.9060418487732005`*^9},ExpressionUUID->"20605fa2-bfe3-4b65-ba33-\
4b9fa2b1026a"],

Cell[BoxData[
 InterpretationBox[
  RowBox[{
  "5", "\[InvisibleSpace]", "\<\"   \"\>", "\[InvisibleSpace]", "2", 
   "\[InvisibleSpace]", "\<\"        \"\>", "\[InvisibleSpace]", 
   RowBox[{
    RowBox[{"-", "0.09006955817431025`"}], "-", 
    RowBox[{"0.04`", " ", 
     RowBox[{"u", "[", 
      RowBox[{"4", ",", "3"}], "]"}]}], "+", 
    RowBox[{"1.08`", " ", 
     RowBox[{"u", "[", 
      RowBox[{"5", ",", "3"}], "]"}]}], "-", 
    RowBox[{"0.04`", " ", 
     RowBox[{"u", "[", 
      RowBox[{"6", ",", "3"}], "]"}]}]}]}],
  SequenceForm[
  5, "   ", 2, "        ", -0.09006955817431025 - 0.04 $CellContext`u[4, 3] + 
   1.08 $CellContext`u[5, 3] - 0.04 $CellContext`u[6, 3]],
  Editable->False]], "Print",
 CellChangeTimes->{
  3.6772985829638977`*^9, 3.680573860956394*^9, 3.6805739985622225`*^9, 
   3.6813063029003887`*^9, 3.681306432275201*^9, 3.681306558160678*^9, 
   3.681306633444442*^9, 3.6821311310262775`*^9, 3.682131912799241*^9, 
   3.6821320368052783`*^9, 3.682153987274124*^9, 3.682154209812545*^9, 
   3.682154374342952*^9, 3.682154842067988*^9, 3.682155519808541*^9, 
   3.698591864883524*^9, 3.6985919087827215`*^9, 3.6990056581581345`*^9, 
   3.6998043218180933`*^9, 3.6998044836436896`*^9, 3.69980656110819*^9, 
   3.699807180234606*^9, 3.6998073455214977`*^9, 3.7002241796161137`*^9, 
   3.703050747080618*^9, 3.7030509469559946`*^9, 3.703051166861001*^9, 
   3.703051226221125*^9, 3.7030513623332715`*^9, 3.7030515239643416`*^9, 
   3.713636445911827*^9, 3.71363717180991*^9, 3.713637572862282*^9, 
   3.718045616383916*^9, 3.718045717405753*^9, 3.7181718611885605`*^9, 
   3.718174498879033*^9, 3.718278887181436*^9, 3.718279001135891*^9, 
   3.7182790599753237`*^9, 3.718279120322999*^9, 3.718279172382152*^9, 
   3.733552079249173*^9, 3.733552130675107*^9, 3.7335521842215247`*^9, 
   3.733552265524255*^9, 3.747724651186784*^9, 3.7477259368036613`*^9, 
   3.7477259999169374`*^9, 3.7477260560592923`*^9, 3.747726122337536*^9, 
   3.748897457773*^9, 3.7488975234027877`*^9, 3.7488976471850414`*^9, 
   3.7488977390570188`*^9, {3.7488980097776794`*^9, 3.748898032919423*^9}, 
   3.7488980741479654`*^9, 3.7488981280313706`*^9, 3.867855014227971*^9, 
   3.867855154720007*^9, 3.8678552757119274`*^9, 3.8678553334642305`*^9, 
   3.86785569489589*^9, 3.8678557310879602`*^9, 3.8678558407492323`*^9, 
   3.868472292760212*^9, 3.8685551477159653`*^9, 3.868558084416935*^9, 
   3.8685581509397397`*^9, 3.868558307877716*^9, 3.8685584215102158`*^9, 
   3.868558731120924*^9, 3.8685588076533017`*^9, 3.8687832000199933`*^9, 
   3.868783300723753*^9, 3.8687833579220247`*^9, 3.8687834242508183`*^9, 
   3.8687835580824733`*^9, 3.8687835949485817`*^9, 3.868783638988101*^9, 
   3.868783716183516*^9, 3.868783799667291*^9, 3.86878414040178*^9, 
   3.868786372088425*^9, 3.8687865135005136`*^9, 3.8687867273937473`*^9, 
   3.8687867900033283`*^9, 3.8688982378190255`*^9, 3.8688985771984367`*^9, 
   3.8688987026206107`*^9, 3.868898878637678*^9, 3.8688990413579855`*^9, 
   3.8688992022371874`*^9, 3.8688993365568695`*^9, 3.869294065990198*^9, 
   3.869294296275369*^9, 3.869294413915098*^9, 3.869294600114748*^9, 
   3.8692947639621196`*^9, 3.8692949252283435`*^9, 3.8692952007231007`*^9, 
   3.869295360972266*^9, 3.869295476807892*^9, 3.8692955514491615`*^9, 
   3.8692955912664385`*^9, 3.869295665137664*^9, 3.8692960151916857`*^9, 
   3.8692961724576807`*^9, 3.869296332846854*^9, 3.869296486767658*^9, 
   3.8692967142816715`*^9, 3.8692969492921133`*^9, 3.8692970893421235`*^9, 
   3.869297229916164*^9, 3.86929735922056*^9, 3.8692993050048523`*^9, 
   3.8692996323815775`*^9, 3.8692998920104275`*^9, 3.8693001639469805`*^9, 
   3.869300464040145*^9, 3.8694092773822536`*^9, 3.869411130449243*^9, 
   3.869411549319201*^9, 3.869411599337062*^9, 3.8694117705308533`*^9, 
   3.869411947312965*^9, 3.869412144640251*^9, 3.869412452255846*^9, 
   3.869412497324424*^9, 3.884099553452774*^9, 3.8840997242335424`*^9, 
   3.8840997769425573`*^9, 3.884099819384985*^9, 3.8841000052396154`*^9, {
   3.884100060862797*^9, 3.88410010218416*^9}, {3.8841113322681255`*^9, 
   3.884111371661379*^9}, 3.8841114030421734`*^9, 3.884111495167443*^9, {
   3.8841118404721932`*^9, 3.884111888163921*^9}, 3.884111944232128*^9, 
   3.884112513658697*^9, {3.884113602810993*^9, 3.884113624914257*^9}, 
   3.884113686925804*^9, {3.8841137673874063`*^9, 3.884113797387122*^9}, 
   3.8841138534443283`*^9, 3.884113909607541*^9, 3.884113993791356*^9, 
   3.8841140689736557`*^9, 3.8841144089901037`*^9, {3.8841144458902144`*^9, 
   3.8841144999183044`*^9}, 3.884114904907469*^9, 3.8841149997878957`*^9, 
   3.9046592382262135`*^9, 3.904659361944233*^9, 3.904660585164336*^9, 
   3.9046606392120385`*^9, 3.904660705023157*^9, 3.9046608550966277`*^9, 
   3.904661005105293*^9, 3.9046610451399636`*^9, 3.904661097165059*^9, 
   3.9046611828658123`*^9, 3.9046613787757626`*^9, 3.9046614578391023`*^9, 
   3.904661540589256*^9, 3.9046616208799973`*^9, 3.904662672792078*^9, 
   3.904662715326753*^9, 3.90466311705387*^9, 3.904663199294615*^9, {
   3.904663240124887*^9, 3.9046632692475386`*^9}, 3.904663353991289*^9, 
   3.9046634184658055`*^9, 3.904663577253687*^9, 3.904663648572628*^9, 
   3.904663694248909*^9, {3.904663802473903*^9, 3.9046638290083513`*^9}, {
   3.90466398038922*^9, 3.904664005751666*^9}, 3.904664060965163*^9, {
   3.9046641365520983`*^9, 3.9046641632913465`*^9}, 3.9046642094498367`*^9, 
   3.9046642500707083`*^9, 3.904664310853821*^9, 3.9046643564359026`*^9, 
   3.9046655241816063`*^9, 3.904665583760115*^9, 3.904665643655647*^9, 
   3.90466569081293*^9, 3.9046657239045887`*^9, 3.9046658152474003`*^9, {
   3.904667407525964*^9, 3.904667457143112*^9}, 3.904668936791154*^9, 
   3.9059639456542215`*^9, 3.9059640248097486`*^9, 3.9059641239044166`*^9, 
   3.9059641857069516`*^9, 3.90596433604055*^9, 3.9059644595826163`*^9, 
   3.9059645001879387`*^9, 3.905964573195114*^9, 3.905964694717065*^9, 
   3.9059648023512216`*^9, 3.905964872571238*^9, 3.905964930008523*^9, 
   3.9059649859617233`*^9, 3.906036780668456*^9, 3.9060368596799755`*^9, 
   3.906036923309615*^9, 3.9060369852581577`*^9, 3.9060370310367765`*^9, 
   3.9060410570689735`*^9, 3.9060411052312584`*^9, 3.9060411835512023`*^9, 
   3.9060412280172853`*^9, 3.906041268467557*^9, 3.906041333951873*^9, 
   3.906041416456219*^9, 3.906041457410692*^9, 3.9060415093013835`*^9, 
   3.906041554721465*^9, 3.906041649352632*^9, 3.9060416964393253`*^9, 
   3.906041739289803*^9, 3.906041802256915*^9, 
   3.9060418487888007`*^9},ExpressionUUID->"adc28d29-76c1-403a-91df-\
0bd4e26b7089"],

Cell[BoxData[
 InterpretationBox[
  RowBox[{
  "6", "\[InvisibleSpace]", "\<\"   \"\>", "\[InvisibleSpace]", "2", 
   "\[InvisibleSpace]", "\<\"        \"\>", "\[InvisibleSpace]", 
   RowBox[{
    RowBox[{"-", "0.0546301275838362`"}], "-", 
    RowBox[{"0.04`", " ", 
     RowBox[{"u", "[", 
      RowBox[{"5", ",", "3"}], "]"}]}], "+", 
    RowBox[{"1.08`", " ", 
     RowBox[{"u", "[", 
      RowBox[{"6", ",", "3"}], "]"}]}], "-", 
    RowBox[{"0.04`", " ", 
     RowBox[{"u", "[", 
      RowBox[{"7", ",", "3"}], "]"}]}]}]}],
  SequenceForm[
  6, "   ", 2, "        ", -0.0546301275838362 - 0.04 $CellContext`u[5, 3] + 
   1.08 $CellContext`u[6, 3] - 0.04 $CellContext`u[7, 3]],
  Editable->False]], "Print",
 CellChangeTimes->{
  3.6772985829638977`*^9, 3.680573860956394*^9, 3.6805739985622225`*^9, 
   3.6813063029003887`*^9, 3.681306432275201*^9, 3.681306558160678*^9, 
   3.681306633444442*^9, 3.6821311310262775`*^9, 3.682131912799241*^9, 
   3.6821320368052783`*^9, 3.682153987274124*^9, 3.682154209812545*^9, 
   3.682154374342952*^9, 3.682154842067988*^9, 3.682155519808541*^9, 
   3.698591864883524*^9, 3.6985919087827215`*^9, 3.6990056581581345`*^9, 
   3.6998043218180933`*^9, 3.6998044836436896`*^9, 3.69980656110819*^9, 
   3.699807180234606*^9, 3.6998073455214977`*^9, 3.7002241796161137`*^9, 
   3.703050747080618*^9, 3.7030509469559946`*^9, 3.703051166861001*^9, 
   3.703051226221125*^9, 3.7030513623332715`*^9, 3.7030515239643416`*^9, 
   3.713636445911827*^9, 3.71363717180991*^9, 3.713637572862282*^9, 
   3.718045616383916*^9, 3.718045717405753*^9, 3.7181718611885605`*^9, 
   3.718174498879033*^9, 3.718278887181436*^9, 3.718279001135891*^9, 
   3.7182790599753237`*^9, 3.718279120322999*^9, 3.718279172382152*^9, 
   3.733552079249173*^9, 3.733552130675107*^9, 3.7335521842215247`*^9, 
   3.733552265524255*^9, 3.747724651186784*^9, 3.7477259368036613`*^9, 
   3.7477259999169374`*^9, 3.7477260560592923`*^9, 3.747726122337536*^9, 
   3.748897457773*^9, 3.7488975234027877`*^9, 3.7488976471850414`*^9, 
   3.7488977390570188`*^9, {3.7488980097776794`*^9, 3.748898032919423*^9}, 
   3.7488980741479654`*^9, 3.7488981280313706`*^9, 3.867855014227971*^9, 
   3.867855154720007*^9, 3.8678552757119274`*^9, 3.8678553334642305`*^9, 
   3.86785569489589*^9, 3.8678557310879602`*^9, 3.8678558407492323`*^9, 
   3.868472292760212*^9, 3.8685551477159653`*^9, 3.868558084416935*^9, 
   3.8685581509397397`*^9, 3.868558307877716*^9, 3.8685584215102158`*^9, 
   3.868558731120924*^9, 3.8685588076533017`*^9, 3.8687832000199933`*^9, 
   3.868783300723753*^9, 3.8687833579220247`*^9, 3.8687834242508183`*^9, 
   3.8687835580824733`*^9, 3.8687835949485817`*^9, 3.868783638988101*^9, 
   3.868783716183516*^9, 3.868783799667291*^9, 3.86878414040178*^9, 
   3.868786372088425*^9, 3.8687865135005136`*^9, 3.8687867273937473`*^9, 
   3.8687867900033283`*^9, 3.8688982378190255`*^9, 3.8688985771984367`*^9, 
   3.8688987026206107`*^9, 3.868898878637678*^9, 3.8688990413579855`*^9, 
   3.8688992022371874`*^9, 3.8688993365568695`*^9, 3.869294065990198*^9, 
   3.869294296275369*^9, 3.869294413915098*^9, 3.869294600114748*^9, 
   3.8692947639621196`*^9, 3.8692949252283435`*^9, 3.8692952007231007`*^9, 
   3.869295360972266*^9, 3.869295476807892*^9, 3.8692955514491615`*^9, 
   3.8692955912664385`*^9, 3.869295665137664*^9, 3.8692960151916857`*^9, 
   3.8692961724576807`*^9, 3.869296332846854*^9, 3.869296486767658*^9, 
   3.8692967142816715`*^9, 3.8692969492921133`*^9, 3.8692970893421235`*^9, 
   3.869297229916164*^9, 3.86929735922056*^9, 3.8692993050048523`*^9, 
   3.8692996323815775`*^9, 3.8692998920104275`*^9, 3.8693001639469805`*^9, 
   3.869300464040145*^9, 3.8694092773822536`*^9, 3.869411130449243*^9, 
   3.869411549319201*^9, 3.869411599337062*^9, 3.8694117705308533`*^9, 
   3.869411947312965*^9, 3.869412144640251*^9, 3.869412452255846*^9, 
   3.869412497324424*^9, 3.884099553452774*^9, 3.8840997242335424`*^9, 
   3.8840997769425573`*^9, 3.884099819384985*^9, 3.8841000052396154`*^9, {
   3.884100060862797*^9, 3.88410010218416*^9}, {3.8841113322681255`*^9, 
   3.884111371661379*^9}, 3.8841114030421734`*^9, 3.884111495167443*^9, {
   3.8841118404721932`*^9, 3.884111888163921*^9}, 3.884111944232128*^9, 
   3.884112513658697*^9, {3.884113602810993*^9, 3.884113624914257*^9}, 
   3.884113686925804*^9, {3.8841137673874063`*^9, 3.884113797387122*^9}, 
   3.8841138534443283`*^9, 3.884113909607541*^9, 3.884113993791356*^9, 
   3.8841140689736557`*^9, 3.8841144089901037`*^9, {3.8841144458902144`*^9, 
   3.8841144999183044`*^9}, 3.884114904907469*^9, 3.8841149997878957`*^9, 
   3.9046592382262135`*^9, 3.904659361944233*^9, 3.904660585164336*^9, 
   3.9046606392120385`*^9, 3.904660705023157*^9, 3.9046608550966277`*^9, 
   3.904661005105293*^9, 3.9046610451399636`*^9, 3.904661097165059*^9, 
   3.9046611828658123`*^9, 3.9046613787757626`*^9, 3.9046614578391023`*^9, 
   3.904661540589256*^9, 3.9046616208799973`*^9, 3.904662672792078*^9, 
   3.904662715326753*^9, 3.90466311705387*^9, 3.904663199294615*^9, {
   3.904663240124887*^9, 3.9046632692475386`*^9}, 3.904663353991289*^9, 
   3.9046634184658055`*^9, 3.904663577253687*^9, 3.904663648572628*^9, 
   3.904663694248909*^9, {3.904663802473903*^9, 3.9046638290083513`*^9}, {
   3.90466398038922*^9, 3.904664005751666*^9}, 3.904664060965163*^9, {
   3.9046641365520983`*^9, 3.9046641632913465`*^9}, 3.9046642094498367`*^9, 
   3.9046642500707083`*^9, 3.904664310853821*^9, 3.9046643564359026`*^9, 
   3.9046655241816063`*^9, 3.904665583760115*^9, 3.904665643655647*^9, 
   3.90466569081293*^9, 3.9046657239045887`*^9, 3.9046658152474003`*^9, {
   3.904667407525964*^9, 3.904667457143112*^9}, 3.904668936791154*^9, 
   3.9059639456542215`*^9, 3.9059640248097486`*^9, 3.9059641239044166`*^9, 
   3.9059641857069516`*^9, 3.90596433604055*^9, 3.9059644595826163`*^9, 
   3.9059645001879387`*^9, 3.905964573195114*^9, 3.905964694717065*^9, 
   3.9059648023512216`*^9, 3.905964872571238*^9, 3.905964930008523*^9, 
   3.9059649859617233`*^9, 3.906036780668456*^9, 3.9060368596799755`*^9, 
   3.906036923309615*^9, 3.9060369852581577`*^9, 3.9060370310367765`*^9, 
   3.9060410570689735`*^9, 3.9060411052312584`*^9, 3.9060411835512023`*^9, 
   3.9060412280172853`*^9, 3.906041268467557*^9, 3.906041333951873*^9, 
   3.906041416456219*^9, 3.906041457410692*^9, 3.9060415093013835`*^9, 
   3.906041554721465*^9, 3.906041649352632*^9, 3.9060416964393253`*^9, 
   3.906041739289803*^9, 3.906041802256915*^9, 
   3.9060418487888007`*^9},ExpressionUUID->"e662c62e-27ca-4ead-959e-\
ae8d73ba932c"],

Cell[BoxData[
 InterpretationBox[
  RowBox[{
  "7", "\[InvisibleSpace]", "\<\"   \"\>", "\[InvisibleSpace]", "2", 
   "\[InvisibleSpace]", "\<\"        \"\>", "\[InvisibleSpace]", 
   RowBox[{
    RowBox[{"-", "0.033133480447808734`"}], "-", 
    RowBox[{"0.04`", " ", 
     RowBox[{"u", "[", 
      RowBox[{"6", ",", "3"}], "]"}]}], "+", 
    RowBox[{"1.08`", " ", 
     RowBox[{"u", "[", 
      RowBox[{"7", ",", "3"}], "]"}]}], "-", 
    RowBox[{"0.04`", " ", 
     RowBox[{"u", "[", 
      RowBox[{"8", ",", "3"}], "]"}]}]}]}],
  SequenceForm[
  7, "   ", 2, "        ", -0.033133480447808734` - 0.04 $CellContext`u[6, 3] + 
   1.08 $CellContext`u[7, 3] - 0.04 $CellContext`u[8, 3]],
  Editable->False]], "Print",
 CellChangeTimes->{
  3.6772985829638977`*^9, 3.680573860956394*^9, 3.6805739985622225`*^9, 
   3.6813063029003887`*^9, 3.681306432275201*^9, 3.681306558160678*^9, 
   3.681306633444442*^9, 3.6821311310262775`*^9, 3.682131912799241*^9, 
   3.6821320368052783`*^9, 3.682153987274124*^9, 3.682154209812545*^9, 
   3.682154374342952*^9, 3.682154842067988*^9, 3.682155519808541*^9, 
   3.698591864883524*^9, 3.6985919087827215`*^9, 3.6990056581581345`*^9, 
   3.6998043218180933`*^9, 3.6998044836436896`*^9, 3.69980656110819*^9, 
   3.699807180234606*^9, 3.6998073455214977`*^9, 3.7002241796161137`*^9, 
   3.703050747080618*^9, 3.7030509469559946`*^9, 3.703051166861001*^9, 
   3.703051226221125*^9, 3.7030513623332715`*^9, 3.7030515239643416`*^9, 
   3.713636445911827*^9, 3.71363717180991*^9, 3.713637572862282*^9, 
   3.718045616383916*^9, 3.718045717405753*^9, 3.7181718611885605`*^9, 
   3.718174498879033*^9, 3.718278887181436*^9, 3.718279001135891*^9, 
   3.7182790599753237`*^9, 3.718279120322999*^9, 3.718279172382152*^9, 
   3.733552079249173*^9, 3.733552130675107*^9, 3.7335521842215247`*^9, 
   3.733552265524255*^9, 3.747724651186784*^9, 3.7477259368036613`*^9, 
   3.7477259999169374`*^9, 3.7477260560592923`*^9, 3.747726122337536*^9, 
   3.748897457773*^9, 3.7488975234027877`*^9, 3.7488976471850414`*^9, 
   3.7488977390570188`*^9, {3.7488980097776794`*^9, 3.748898032919423*^9}, 
   3.7488980741479654`*^9, 3.7488981280313706`*^9, 3.867855014227971*^9, 
   3.867855154720007*^9, 3.8678552757119274`*^9, 3.8678553334642305`*^9, 
   3.86785569489589*^9, 3.8678557310879602`*^9, 3.8678558407492323`*^9, 
   3.868472292760212*^9, 3.8685551477159653`*^9, 3.868558084416935*^9, 
   3.8685581509397397`*^9, 3.868558307877716*^9, 3.8685584215102158`*^9, 
   3.868558731120924*^9, 3.8685588076533017`*^9, 3.8687832000199933`*^9, 
   3.868783300723753*^9, 3.8687833579220247`*^9, 3.8687834242508183`*^9, 
   3.8687835580824733`*^9, 3.8687835949485817`*^9, 3.868783638988101*^9, 
   3.868783716183516*^9, 3.868783799667291*^9, 3.86878414040178*^9, 
   3.868786372088425*^9, 3.8687865135005136`*^9, 3.8687867273937473`*^9, 
   3.8687867900033283`*^9, 3.8688982378190255`*^9, 3.8688985771984367`*^9, 
   3.8688987026206107`*^9, 3.868898878637678*^9, 3.8688990413579855`*^9, 
   3.8688992022371874`*^9, 3.8688993365568695`*^9, 3.869294065990198*^9, 
   3.869294296275369*^9, 3.869294413915098*^9, 3.869294600114748*^9, 
   3.8692947639621196`*^9, 3.8692949252283435`*^9, 3.8692952007231007`*^9, 
   3.869295360972266*^9, 3.869295476807892*^9, 3.8692955514491615`*^9, 
   3.8692955912664385`*^9, 3.869295665137664*^9, 3.8692960151916857`*^9, 
   3.8692961724576807`*^9, 3.869296332846854*^9, 3.869296486767658*^9, 
   3.8692967142816715`*^9, 3.8692969492921133`*^9, 3.8692970893421235`*^9, 
   3.869297229916164*^9, 3.86929735922056*^9, 3.8692993050048523`*^9, 
   3.8692996323815775`*^9, 3.8692998920104275`*^9, 3.8693001639469805`*^9, 
   3.869300464040145*^9, 3.8694092773822536`*^9, 3.869411130449243*^9, 
   3.869411549319201*^9, 3.869411599337062*^9, 3.8694117705308533`*^9, 
   3.869411947312965*^9, 3.869412144640251*^9, 3.869412452255846*^9, 
   3.869412497324424*^9, 3.884099553452774*^9, 3.8840997242335424`*^9, 
   3.8840997769425573`*^9, 3.884099819384985*^9, 3.8841000052396154`*^9, {
   3.884100060862797*^9, 3.88410010218416*^9}, {3.8841113322681255`*^9, 
   3.884111371661379*^9}, 3.8841114030421734`*^9, 3.884111495167443*^9, {
   3.8841118404721932`*^9, 3.884111888163921*^9}, 3.884111944232128*^9, 
   3.884112513658697*^9, {3.884113602810993*^9, 3.884113624914257*^9}, 
   3.884113686925804*^9, {3.8841137673874063`*^9, 3.884113797387122*^9}, 
   3.8841138534443283`*^9, 3.884113909607541*^9, 3.884113993791356*^9, 
   3.8841140689736557`*^9, 3.8841144089901037`*^9, {3.8841144458902144`*^9, 
   3.8841144999183044`*^9}, 3.884114904907469*^9, 3.8841149997878957`*^9, 
   3.9046592382262135`*^9, 3.904659361944233*^9, 3.904660585164336*^9, 
   3.9046606392120385`*^9, 3.904660705023157*^9, 3.9046608550966277`*^9, 
   3.904661005105293*^9, 3.9046610451399636`*^9, 3.904661097165059*^9, 
   3.9046611828658123`*^9, 3.9046613787757626`*^9, 3.9046614578391023`*^9, 
   3.904661540589256*^9, 3.9046616208799973`*^9, 3.904662672792078*^9, 
   3.904662715326753*^9, 3.90466311705387*^9, 3.904663199294615*^9, {
   3.904663240124887*^9, 3.9046632692475386`*^9}, 3.904663353991289*^9, 
   3.9046634184658055`*^9, 3.904663577253687*^9, 3.904663648572628*^9, 
   3.904663694248909*^9, {3.904663802473903*^9, 3.9046638290083513`*^9}, {
   3.90466398038922*^9, 3.904664005751666*^9}, 3.904664060965163*^9, {
   3.9046641365520983`*^9, 3.9046641632913465`*^9}, 3.9046642094498367`*^9, 
   3.9046642500707083`*^9, 3.904664310853821*^9, 3.9046643564359026`*^9, 
   3.9046655241816063`*^9, 3.904665583760115*^9, 3.904665643655647*^9, 
   3.90466569081293*^9, 3.9046657239045887`*^9, 3.9046658152474003`*^9, {
   3.904667407525964*^9, 3.904667457143112*^9}, 3.904668936791154*^9, 
   3.9059639456542215`*^9, 3.9059640248097486`*^9, 3.9059641239044166`*^9, 
   3.9059641857069516`*^9, 3.90596433604055*^9, 3.9059644595826163`*^9, 
   3.9059645001879387`*^9, 3.905964573195114*^9, 3.905964694717065*^9, 
   3.9059648023512216`*^9, 3.905964872571238*^9, 3.905964930008523*^9, 
   3.9059649859617233`*^9, 3.906036780668456*^9, 3.9060368596799755`*^9, 
   3.906036923309615*^9, 3.9060369852581577`*^9, 3.9060370310367765`*^9, 
   3.9060410570689735`*^9, 3.9060411052312584`*^9, 3.9060411835512023`*^9, 
   3.9060412280172853`*^9, 3.906041268467557*^9, 3.906041333951873*^9, 
   3.906041416456219*^9, 3.906041457410692*^9, 3.9060415093013835`*^9, 
   3.906041554721465*^9, 3.906041649352632*^9, 3.9060416964393253`*^9, 
   3.906041739289803*^9, 3.906041802256915*^9, 
   3.9060418487888007`*^9},ExpressionUUID->"74c70202-e567-43c3-b2d9-\
829b7f0077bb"],

Cell[BoxData[
 InterpretationBox[
  RowBox[{
  "8", "\[InvisibleSpace]", "\<\"   \"\>", "\[InvisibleSpace]", "2", 
   "\[InvisibleSpace]", "\<\"        \"\>", "\[InvisibleSpace]", 
   RowBox[{
    RowBox[{"-", "0.020068469990124675`"}], "-", 
    RowBox[{"0.04`", " ", 
     RowBox[{"u", "[", 
      RowBox[{"7", ",", "3"}], "]"}]}], "+", 
    RowBox[{"1.08`", " ", 
     RowBox[{"u", "[", 
      RowBox[{"8", ",", "3"}], "]"}]}], "-", 
    RowBox[{"0.04`", " ", 
     RowBox[{"u", "[", 
      RowBox[{"9", ",", "3"}], "]"}]}]}]}],
  SequenceForm[
  8, "   ", 2, "        ", -0.020068469990124675` - 0.04 $CellContext`u[7, 3] + 
   1.08 $CellContext`u[8, 3] - 0.04 $CellContext`u[9, 3]],
  Editable->False]], "Print",
 CellChangeTimes->{
  3.6772985829638977`*^9, 3.680573860956394*^9, 3.6805739985622225`*^9, 
   3.6813063029003887`*^9, 3.681306432275201*^9, 3.681306558160678*^9, 
   3.681306633444442*^9, 3.6821311310262775`*^9, 3.682131912799241*^9, 
   3.6821320368052783`*^9, 3.682153987274124*^9, 3.682154209812545*^9, 
   3.682154374342952*^9, 3.682154842067988*^9, 3.682155519808541*^9, 
   3.698591864883524*^9, 3.6985919087827215`*^9, 3.6990056581581345`*^9, 
   3.6998043218180933`*^9, 3.6998044836436896`*^9, 3.69980656110819*^9, 
   3.699807180234606*^9, 3.6998073455214977`*^9, 3.7002241796161137`*^9, 
   3.703050747080618*^9, 3.7030509469559946`*^9, 3.703051166861001*^9, 
   3.703051226221125*^9, 3.7030513623332715`*^9, 3.7030515239643416`*^9, 
   3.713636445911827*^9, 3.71363717180991*^9, 3.713637572862282*^9, 
   3.718045616383916*^9, 3.718045717405753*^9, 3.7181718611885605`*^9, 
   3.718174498879033*^9, 3.718278887181436*^9, 3.718279001135891*^9, 
   3.7182790599753237`*^9, 3.718279120322999*^9, 3.718279172382152*^9, 
   3.733552079249173*^9, 3.733552130675107*^9, 3.7335521842215247`*^9, 
   3.733552265524255*^9, 3.747724651186784*^9, 3.7477259368036613`*^9, 
   3.7477259999169374`*^9, 3.7477260560592923`*^9, 3.747726122337536*^9, 
   3.748897457773*^9, 3.7488975234027877`*^9, 3.7488976471850414`*^9, 
   3.7488977390570188`*^9, {3.7488980097776794`*^9, 3.748898032919423*^9}, 
   3.7488980741479654`*^9, 3.7488981280313706`*^9, 3.867855014227971*^9, 
   3.867855154720007*^9, 3.8678552757119274`*^9, 3.8678553334642305`*^9, 
   3.86785569489589*^9, 3.8678557310879602`*^9, 3.8678558407492323`*^9, 
   3.868472292760212*^9, 3.8685551477159653`*^9, 3.868558084416935*^9, 
   3.8685581509397397`*^9, 3.868558307877716*^9, 3.8685584215102158`*^9, 
   3.868558731120924*^9, 3.8685588076533017`*^9, 3.8687832000199933`*^9, 
   3.868783300723753*^9, 3.8687833579220247`*^9, 3.8687834242508183`*^9, 
   3.8687835580824733`*^9, 3.8687835949485817`*^9, 3.868783638988101*^9, 
   3.868783716183516*^9, 3.868783799667291*^9, 3.86878414040178*^9, 
   3.868786372088425*^9, 3.8687865135005136`*^9, 3.8687867273937473`*^9, 
   3.8687867900033283`*^9, 3.8688982378190255`*^9, 3.8688985771984367`*^9, 
   3.8688987026206107`*^9, 3.868898878637678*^9, 3.8688990413579855`*^9, 
   3.8688992022371874`*^9, 3.8688993365568695`*^9, 3.869294065990198*^9, 
   3.869294296275369*^9, 3.869294413915098*^9, 3.869294600114748*^9, 
   3.8692947639621196`*^9, 3.8692949252283435`*^9, 3.8692952007231007`*^9, 
   3.869295360972266*^9, 3.869295476807892*^9, 3.8692955514491615`*^9, 
   3.8692955912664385`*^9, 3.869295665137664*^9, 3.8692960151916857`*^9, 
   3.8692961724576807`*^9, 3.869296332846854*^9, 3.869296486767658*^9, 
   3.8692967142816715`*^9, 3.8692969492921133`*^9, 3.8692970893421235`*^9, 
   3.869297229916164*^9, 3.86929735922056*^9, 3.8692993050048523`*^9, 
   3.8692996323815775`*^9, 3.8692998920104275`*^9, 3.8693001639469805`*^9, 
   3.869300464040145*^9, 3.8694092773822536`*^9, 3.869411130449243*^9, 
   3.869411549319201*^9, 3.869411599337062*^9, 3.8694117705308533`*^9, 
   3.869411947312965*^9, 3.869412144640251*^9, 3.869412452255846*^9, 
   3.869412497324424*^9, 3.884099553452774*^9, 3.8840997242335424`*^9, 
   3.8840997769425573`*^9, 3.884099819384985*^9, 3.8841000052396154`*^9, {
   3.884100060862797*^9, 3.88410010218416*^9}, {3.8841113322681255`*^9, 
   3.884111371661379*^9}, 3.8841114030421734`*^9, 3.884111495167443*^9, {
   3.8841118404721932`*^9, 3.884111888163921*^9}, 3.884111944232128*^9, 
   3.884112513658697*^9, {3.884113602810993*^9, 3.884113624914257*^9}, 
   3.884113686925804*^9, {3.8841137673874063`*^9, 3.884113797387122*^9}, 
   3.8841138534443283`*^9, 3.884113909607541*^9, 3.884113993791356*^9, 
   3.8841140689736557`*^9, 3.8841144089901037`*^9, {3.8841144458902144`*^9, 
   3.8841144999183044`*^9}, 3.884114904907469*^9, 3.8841149997878957`*^9, 
   3.9046592382262135`*^9, 3.904659361944233*^9, 3.904660585164336*^9, 
   3.9046606392120385`*^9, 3.904660705023157*^9, 3.9046608550966277`*^9, 
   3.904661005105293*^9, 3.9046610451399636`*^9, 3.904661097165059*^9, 
   3.9046611828658123`*^9, 3.9046613787757626`*^9, 3.9046614578391023`*^9, 
   3.904661540589256*^9, 3.9046616208799973`*^9, 3.904662672792078*^9, 
   3.904662715326753*^9, 3.90466311705387*^9, 3.904663199294615*^9, {
   3.904663240124887*^9, 3.9046632692475386`*^9}, 3.904663353991289*^9, 
   3.9046634184658055`*^9, 3.904663577253687*^9, 3.904663648572628*^9, 
   3.904663694248909*^9, {3.904663802473903*^9, 3.9046638290083513`*^9}, {
   3.90466398038922*^9, 3.904664005751666*^9}, 3.904664060965163*^9, {
   3.9046641365520983`*^9, 3.9046641632913465`*^9}, 3.9046642094498367`*^9, 
   3.9046642500707083`*^9, 3.904664310853821*^9, 3.9046643564359026`*^9, 
   3.9046655241816063`*^9, 3.904665583760115*^9, 3.904665643655647*^9, 
   3.90466569081293*^9, 3.9046657239045887`*^9, 3.9046658152474003`*^9, {
   3.904667407525964*^9, 3.904667457143112*^9}, 3.904668936791154*^9, 
   3.9059639456542215`*^9, 3.9059640248097486`*^9, 3.9059641239044166`*^9, 
   3.9059641857069516`*^9, 3.90596433604055*^9, 3.9059644595826163`*^9, 
   3.9059645001879387`*^9, 3.905964573195114*^9, 3.905964694717065*^9, 
   3.9059648023512216`*^9, 3.905964872571238*^9, 3.905964930008523*^9, 
   3.9059649859617233`*^9, 3.906036780668456*^9, 3.9060368596799755`*^9, 
   3.906036923309615*^9, 3.9060369852581577`*^9, 3.9060370310367765`*^9, 
   3.9060410570689735`*^9, 3.9060411052312584`*^9, 3.9060411835512023`*^9, 
   3.9060412280172853`*^9, 3.906041268467557*^9, 3.906041333951873*^9, 
   3.906041416456219*^9, 3.906041457410692*^9, 3.9060415093013835`*^9, 
   3.906041554721465*^9, 3.906041649352632*^9, 3.9060416964393253`*^9, 
   3.906041739289803*^9, 3.906041802256915*^9, 
   3.9060418487888007`*^9},ExpressionUUID->"f3efec87-c0f3-4cca-9855-\
cb65f16ee6da"],

Cell[BoxData[
 InterpretationBox[
  RowBox[{
  "9", "\[InvisibleSpace]", "\<\"   \"\>", "\[InvisibleSpace]", "2", 
   "\[InvisibleSpace]", "\<\"        \"\>", "\[InvisibleSpace]", 
   RowBox[{
    RowBox[{"-", "0.011663447197969197`"}], "-", 
    RowBox[{"0.04`", " ", 
     RowBox[{"u", "[", 
      RowBox[{"8", ",", "3"}], "]"}]}], "+", 
    RowBox[{"1.08`", " ", 
     RowBox[{"u", "[", 
      RowBox[{"9", ",", "3"}], "]"}]}]}]}],
  SequenceForm[
  9, "   ", 2, "        ", -0.011663447197969197` - 0.04 $CellContext`u[8, 3] + 
   1.08 $CellContext`u[9, 3]],
  Editable->False]], "Print",
 CellChangeTimes->{
  3.6772985829638977`*^9, 3.680573860956394*^9, 3.6805739985622225`*^9, 
   3.6813063029003887`*^9, 3.681306432275201*^9, 3.681306558160678*^9, 
   3.681306633444442*^9, 3.6821311310262775`*^9, 3.682131912799241*^9, 
   3.6821320368052783`*^9, 3.682153987274124*^9, 3.682154209812545*^9, 
   3.682154374342952*^9, 3.682154842067988*^9, 3.682155519808541*^9, 
   3.698591864883524*^9, 3.6985919087827215`*^9, 3.6990056581581345`*^9, 
   3.6998043218180933`*^9, 3.6998044836436896`*^9, 3.69980656110819*^9, 
   3.699807180234606*^9, 3.6998073455214977`*^9, 3.7002241796161137`*^9, 
   3.703050747080618*^9, 3.7030509469559946`*^9, 3.703051166861001*^9, 
   3.703051226221125*^9, 3.7030513623332715`*^9, 3.7030515239643416`*^9, 
   3.713636445911827*^9, 3.71363717180991*^9, 3.713637572862282*^9, 
   3.718045616383916*^9, 3.718045717405753*^9, 3.7181718611885605`*^9, 
   3.718174498879033*^9, 3.718278887181436*^9, 3.718279001135891*^9, 
   3.7182790599753237`*^9, 3.718279120322999*^9, 3.718279172382152*^9, 
   3.733552079249173*^9, 3.733552130675107*^9, 3.7335521842215247`*^9, 
   3.733552265524255*^9, 3.747724651186784*^9, 3.7477259368036613`*^9, 
   3.7477259999169374`*^9, 3.7477260560592923`*^9, 3.747726122337536*^9, 
   3.748897457773*^9, 3.7488975234027877`*^9, 3.7488976471850414`*^9, 
   3.7488977390570188`*^9, {3.7488980097776794`*^9, 3.748898032919423*^9}, 
   3.7488980741479654`*^9, 3.7488981280313706`*^9, 3.867855014227971*^9, 
   3.867855154720007*^9, 3.8678552757119274`*^9, 3.8678553334642305`*^9, 
   3.86785569489589*^9, 3.8678557310879602`*^9, 3.8678558407492323`*^9, 
   3.868472292760212*^9, 3.8685551477159653`*^9, 3.868558084416935*^9, 
   3.8685581509397397`*^9, 3.868558307877716*^9, 3.8685584215102158`*^9, 
   3.868558731120924*^9, 3.8685588076533017`*^9, 3.8687832000199933`*^9, 
   3.868783300723753*^9, 3.8687833579220247`*^9, 3.8687834242508183`*^9, 
   3.8687835580824733`*^9, 3.8687835949485817`*^9, 3.868783638988101*^9, 
   3.868783716183516*^9, 3.868783799667291*^9, 3.86878414040178*^9, 
   3.868786372088425*^9, 3.8687865135005136`*^9, 3.8687867273937473`*^9, 
   3.8687867900033283`*^9, 3.8688982378190255`*^9, 3.8688985771984367`*^9, 
   3.8688987026206107`*^9, 3.868898878637678*^9, 3.8688990413579855`*^9, 
   3.8688992022371874`*^9, 3.8688993365568695`*^9, 3.869294065990198*^9, 
   3.869294296275369*^9, 3.869294413915098*^9, 3.869294600114748*^9, 
   3.8692947639621196`*^9, 3.8692949252283435`*^9, 3.8692952007231007`*^9, 
   3.869295360972266*^9, 3.869295476807892*^9, 3.8692955514491615`*^9, 
   3.8692955912664385`*^9, 3.869295665137664*^9, 3.8692960151916857`*^9, 
   3.8692961724576807`*^9, 3.869296332846854*^9, 3.869296486767658*^9, 
   3.8692967142816715`*^9, 3.8692969492921133`*^9, 3.8692970893421235`*^9, 
   3.869297229916164*^9, 3.86929735922056*^9, 3.8692993050048523`*^9, 
   3.8692996323815775`*^9, 3.8692998920104275`*^9, 3.8693001639469805`*^9, 
   3.869300464040145*^9, 3.8694092773822536`*^9, 3.869411130449243*^9, 
   3.869411549319201*^9, 3.869411599337062*^9, 3.8694117705308533`*^9, 
   3.869411947312965*^9, 3.869412144640251*^9, 3.869412452255846*^9, 
   3.869412497324424*^9, 3.884099553452774*^9, 3.8840997242335424`*^9, 
   3.8840997769425573`*^9, 3.884099819384985*^9, 3.8841000052396154`*^9, {
   3.884100060862797*^9, 3.88410010218416*^9}, {3.8841113322681255`*^9, 
   3.884111371661379*^9}, 3.8841114030421734`*^9, 3.884111495167443*^9, {
   3.8841118404721932`*^9, 3.884111888163921*^9}, 3.884111944232128*^9, 
   3.884112513658697*^9, {3.884113602810993*^9, 3.884113624914257*^9}, 
   3.884113686925804*^9, {3.8841137673874063`*^9, 3.884113797387122*^9}, 
   3.8841138534443283`*^9, 3.884113909607541*^9, 3.884113993791356*^9, 
   3.8841140689736557`*^9, 3.8841144089901037`*^9, {3.8841144458902144`*^9, 
   3.8841144999183044`*^9}, 3.884114904907469*^9, 3.8841149997878957`*^9, 
   3.9046592382262135`*^9, 3.904659361944233*^9, 3.904660585164336*^9, 
   3.9046606392120385`*^9, 3.904660705023157*^9, 3.9046608550966277`*^9, 
   3.904661005105293*^9, 3.9046610451399636`*^9, 3.904661097165059*^9, 
   3.9046611828658123`*^9, 3.9046613787757626`*^9, 3.9046614578391023`*^9, 
   3.904661540589256*^9, 3.9046616208799973`*^9, 3.904662672792078*^9, 
   3.904662715326753*^9, 3.90466311705387*^9, 3.904663199294615*^9, {
   3.904663240124887*^9, 3.9046632692475386`*^9}, 3.904663353991289*^9, 
   3.9046634184658055`*^9, 3.904663577253687*^9, 3.904663648572628*^9, 
   3.904663694248909*^9, {3.904663802473903*^9, 3.9046638290083513`*^9}, {
   3.90466398038922*^9, 3.904664005751666*^9}, 3.904664060965163*^9, {
   3.9046641365520983`*^9, 3.9046641632913465`*^9}, 3.9046642094498367`*^9, 
   3.9046642500707083`*^9, 3.904664310853821*^9, 3.9046643564359026`*^9, 
   3.9046655241816063`*^9, 3.904665583760115*^9, 3.904665643655647*^9, 
   3.90466569081293*^9, 3.9046657239045887`*^9, 3.9046658152474003`*^9, {
   3.904667407525964*^9, 3.904667457143112*^9}, 3.904668936791154*^9, 
   3.9059639456542215`*^9, 3.9059640248097486`*^9, 3.9059641239044166`*^9, 
   3.9059641857069516`*^9, 3.90596433604055*^9, 3.9059644595826163`*^9, 
   3.9059645001879387`*^9, 3.905964573195114*^9, 3.905964694717065*^9, 
   3.9059648023512216`*^9, 3.905964872571238*^9, 3.905964930008523*^9, 
   3.9059649859617233`*^9, 3.906036780668456*^9, 3.9060368596799755`*^9, 
   3.906036923309615*^9, 3.9060369852581577`*^9, 3.9060370310367765`*^9, 
   3.9060410570689735`*^9, 3.9060411052312584`*^9, 3.9060411835512023`*^9, 
   3.9060412280172853`*^9, 3.906041268467557*^9, 3.906041333951873*^9, 
   3.906041416456219*^9, 3.906041457410692*^9, 3.9060415093013835`*^9, 
   3.906041554721465*^9, 3.906041649352632*^9, 3.9060416964393253`*^9, 
   3.906041739289803*^9, 3.906041802256915*^9, 
   3.9060418488044004`*^9},ExpressionUUID->"9f2fec0e-9532-4368-b304-\
f11a03c5cbd0"]
}, Open  ]]
}, Open  ]],

Cell[CellGroupData[{

Cell[BoxData[
 RowBox[{"sol", "=", 
  RowBox[{"NSolve", "[", 
   RowBox[{
    RowBox[{"{", 
     RowBox[{
      RowBox[{
       SubscriptBox["p", "1"], "\[Equal]", "0"}], ",", 
      RowBox[{
       SubscriptBox["p", "2"], "\[Equal]", "0"}], ",", 
      RowBox[{
       SubscriptBox["p", "3"], "\[Equal]", "0"}], ",", 
      RowBox[{
       SubscriptBox["p", "4"], "\[Equal]", "0"}], ",", 
      RowBox[{
       SubscriptBox["p", "5"], "\[Equal]", "0"}], ",", 
      RowBox[{
       SubscriptBox["p", "6"], "\[Equal]", "0"}], ",", 
      RowBox[{
       SubscriptBox["p", "7"], "\[Equal]", "0"}], ",", 
      RowBox[{
       SubscriptBox["p", "8"], "\[Equal]", "0"}], ",", 
      RowBox[{
       SubscriptBox["p", "9"], "\[Equal]", "0"}]}], "}"}], ",", 
    RowBox[{"{", 
     RowBox[{
      RowBox[{"u", "[", 
       RowBox[{"1", ",", "3"}], "]"}], ",", 
      RowBox[{"u", "[", 
       RowBox[{"2", ",", "3"}], "]"}], ",", 
      RowBox[{"u", "[", 
       RowBox[{"3", ",", "3"}], "]"}], ",", 
      RowBox[{"u", "[", 
       RowBox[{"4", ",", "3"}], "]"}], ",", 
      RowBox[{"u", "[", 
       RowBox[{"5", ",", "3"}], "]"}], ",", 
      RowBox[{"u", "[", 
       RowBox[{"6", ",", "3"}], "]"}], ",", 
      RowBox[{"u", "[", 
       RowBox[{"7", ",", "3"}], "]"}], ",", 
      RowBox[{"u", "[", 
       RowBox[{"8", ",", "3"}], "]"}], ",", 
      RowBox[{"u", "[", 
       RowBox[{"9", ",", "3"}], "]"}]}], "}"}]}], "]"}]}]], "Input",
 CellChangeTimes->{{3.677298604432969*^9, 
  3.6772986307369585`*^9}},ExpressionUUID->"6b63dc26-b01c-41e9-b6ab-\
bb6efc0fdceb"],

Cell[BoxData[
 RowBox[{"{", 
  RowBox[{"{", 
   RowBox[{
    RowBox[{
     RowBox[{"u", "[", 
      RowBox[{"1", ",", "3"}], "]"}], "\[Rule]", "0.558724552328771`"}], ",", 
    RowBox[{
     RowBox[{"u", "[", 
      RowBox[{"2", ",", "3"}], "]"}], "\[Rule]", "0.39963491040032695`"}], 
    ",", 
    RowBox[{
     RowBox[{"u", "[", 
      RowBox[{"3", ",", "3"}], "]"}], "\[Rule]", "0.24686194004028683`"}], 
    ",", 
    RowBox[{
     RowBox[{"u", "[", 
      RowBox[{"4", ",", "3"}], "]"}], "\[Rule]", "0.15000461839340334`"}], 
    ",", 
    RowBox[{
     RowBox[{"u", "[", 
      RowBox[{"5", ",", "3"}], "]"}], "\[Rule]", "0.0909976689347806`"}], ",", 
    RowBox[{
     RowBox[{"u", "[", 
      RowBox[{"6", ",", "3"}], "]"}], "\[Rule]", "0.05519348848791647`"}], 
    ",", 
    RowBox[{
     RowBox[{"u", "[", 
      RowBox[{"7", ",", "3"}], "]"}], "\[Rule]", "0.03347333064305902`"}], 
    ",", 
    RowBox[{
     RowBox[{"u", "[", 
      RowBox[{"8", ",", "3"}], "]"}], "\[Rule]", "0.02024942767945876`"}], 
    ",", 
    RowBox[{
     RowBox[{"u", "[", 
      RowBox[{"9", ",", "3"}], "]"}], "\[Rule]", "0.011549466949210694`"}]}], 
   "}"}], "}"}]], "Output",
 CellChangeTimes->{
  3.6772986337282734`*^9, 3.680573863721551*^9, 3.6805740003463244`*^9, 
   3.68130630444727*^9, 3.6813064341033278`*^9, 3.6813065597231812`*^9, 
   3.6813066349913197`*^9, 3.6821311325847907`*^9, 3.682131914179408*^9, 
   3.6821320382261963`*^9, 3.682153988990994*^9, 3.682154211533103*^9, 
   3.68215437673111*^9, 3.6821548437030983`*^9, 3.682155521000942*^9, 
   3.698591874176782*^9, 3.698591911057508*^9, 3.6990056602479897`*^9, 
   3.6998043218711*^9, 3.699804483700698*^9, 3.6998065611747*^9, 
   3.6998071803091154`*^9, 3.69980734569702*^9, 3.700224179689123*^9, 
   3.7030507471581287`*^9, 3.7030509469995003`*^9, 3.7030511669050064`*^9, 
   3.7030512263201385`*^9, 3.703051362390278*^9, 3.703051524019349*^9, 
   3.713636445961832*^9, 3.7136371747643623`*^9, 3.7136375769039288`*^9, 
   3.7180456164604254`*^9, 3.718045717484763*^9, 3.718171861266697*^9, 
   3.718174498932415*^9, 3.7182788872674475`*^9, 3.7182790012274017`*^9, 
   3.7182790601968517`*^9, 3.718279120402509*^9, 3.718279172465163*^9, 
   3.7335520793408127`*^9, 3.7335521307366133`*^9, 3.7335521843030343`*^9, 
   3.7335522656245203`*^9, 3.747724651351782*^9, 3.74772593687266*^9, 
   3.7477259999909363`*^9, 3.747726056144293*^9, 3.747726122424532*^9, 
   3.748897457867*^9, 3.7488975235147886`*^9, 3.748897647283037*^9, 
   3.748897739162019*^9, {3.748898009876681*^9, 3.7488980330234222`*^9}, 
   3.748898074250964*^9, 3.7488981281013684`*^9, 3.867855014471985*^9, 
   3.867855155033025*^9, 3.867855276012944*^9, 3.8678553337202454`*^9, 
   3.867855695125903*^9, 3.8678557313179736`*^9, 3.8678558409712453`*^9, 
   3.8684722928712177`*^9, 3.868555147762968*^9, 3.8685580844989395`*^9, 
   3.8685581510167437`*^9, 3.8685583079557204`*^9, 3.8685584215732193`*^9, 
   3.8685587312009287`*^9, 3.868558807718305*^9, 3.868783200209004*^9, 
   3.868783300956766*^9, 3.868783358122036*^9, 3.868783424496833*^9, 
   3.868783558324487*^9, 3.868783595228598*^9, 3.868783639209113*^9, 
   3.8687837163825274`*^9, 3.868783800036312*^9, 3.868784140667795*^9, 
   3.868786372386442*^9, 3.868786513758528*^9, 3.8687867276297607`*^9, 
   3.868786790189339*^9, 3.868898238091041*^9, 3.8688985774684525`*^9, 
   3.8688987028536243`*^9, 3.868898878900693*^9, 3.868899041593999*^9, 
   3.8688992024842014`*^9, 3.868899336769882*^9, 3.8692940662482123`*^9, 
   3.8692942965263834`*^9, 3.8692944142131147`*^9, 3.869294600566774*^9, 
   3.869294764171131*^9, 3.86929492551636*^9, 3.869295200952114*^9, 
   3.869295361190279*^9, 3.869295477111909*^9, 3.869295551690175*^9, 
   3.869295591538454*^9, 3.8692956654526815`*^9, 3.869296015553706*^9, 
   3.869296172716696*^9, 3.86929633311987*^9, 3.8692964871096783`*^9, 
   3.869296714551687*^9, 3.869296949541127*^9, 3.8692970897571473`*^9, 
   3.86929723019818*^9, 3.869297359533578*^9, 3.8692993052838683`*^9, 
   3.869299632657593*^9, 3.8692998923044443`*^9, 3.869300164319002*^9, 
   3.8693004642741585`*^9, 3.8694092775722647`*^9, 3.8694111306502542`*^9, 
   3.8694115495192127`*^9, 3.8694115995540743`*^9, 3.869411770734865*^9, 
   3.8694119475689793`*^9, 3.8694121448362627`*^9, 3.86941245249986*^9, 
   3.869412497593439*^9, 3.884099553597783*^9, 3.884099724410553*^9, 
   3.884099777233574*^9, 3.8840998195549946`*^9, 3.8841000055266314`*^9, {
   3.8841000610418067`*^9, 3.8841001025521812`*^9}, {3.884111332388132*^9, 
   3.8841113718353887`*^9}, 3.884111403193182*^9, 3.8841114953054504`*^9, {
   3.8841118406572037`*^9, 3.8841118882959285`*^9}, 3.884111944365135*^9, 
   3.8841125138027053`*^9, {3.8841136029490013`*^9, 3.8841136250512652`*^9}, 
   3.8841136870668125`*^9, {3.884113767540415*^9, 3.88411379752713*^9}, 
   3.88411385364834*^9, 3.8841139097515492`*^9, 3.8841139939383645`*^9, 
   3.884114069112664*^9, 3.8841144091211114`*^9, {3.884114446042223*^9, 
   3.8841145000463123`*^9}, 3.884114905017475*^9, 3.8841149999149027`*^9, 
   3.904659238273014*^9, 3.9046593620066333`*^9, 3.904660585226736*^9, 
   3.9046606392744384`*^9, 3.904660705085557*^9, 3.904660855159028*^9, 
   3.904661005152093*^9, 3.9046610452023635`*^9, 3.904661097227459*^9, 
   3.904661182928212*^9, 3.904661378822562*^9, 3.9046614579015026`*^9, 
   3.904661540651656*^9, 3.9046616209423976`*^9, 3.904662672838878*^9, 
   3.9046627153891535`*^9, 3.90466311710067*^9, 3.904663200121416*^9, {
   3.9046632401872873`*^9, 3.904663269294339*^9}, 3.904663354053689*^9, 
   3.9046634185126057`*^9, 3.904663577316087*^9, 3.9046636488066287`*^9, 
   3.904663695060111*^9, {3.9046638025363035`*^9, 3.9046638290707517`*^9}, {
   3.90466398045162*^9, 3.9046640057984657`*^9}, 3.904664061027563*^9, {
   3.904664136614498*^9, 3.9046641633693466`*^9}, 3.9046642094966364`*^9, 
   3.9046642501175084`*^9, 3.9046643116730223`*^9, 3.9046643564983025`*^9, 
   3.9046655242596064`*^9, 3.9046655838255157`*^9, 3.904665643733647*^9, 
   3.9046656908753304`*^9, 3.9046657239669886`*^9, 3.9046658152942004`*^9, {
   3.9046674075883636`*^9, 3.9046674571899123`*^9}, 3.904668936853554*^9, 
   3.9059639457112246`*^9, 3.905964024872752*^9, 3.90596412396842*^9, 
   3.9059641857599545`*^9, 3.905964336092553*^9, 3.90596445964662*^9, 
   3.905964500228941*^9, 3.905964573256118*^9, 3.905964694767068*^9, 
   3.905964802415225*^9, 3.9059648726352415`*^9, 3.905964930072527*^9, 
   3.905964986026727*^9, 3.906036780725459*^9, 3.906036859729978*^9, 
   3.9060369233796186`*^9, 3.906036985318161*^9, 3.9060370311027803`*^9, 
   3.9060410571313734`*^9, 3.9060411052936583`*^9, 3.9060411836136026`*^9, 
   3.906041228079685*^9, 3.9060412685299573`*^9, 3.9060413340142727`*^9, 
   3.9060414165186195`*^9, 3.9060414574574924`*^9, 3.906041509379384*^9, 
   3.906041554768265*^9, 3.906041649399432*^9, 3.906041696501725*^9, 
   3.9060417393522034`*^9, 3.9060418023037148`*^9, 
   3.906041848835601*^9},ExpressionUUID->"3aa9c6a6-fa51-4e6d-b83d-\
1bd3124956cb"]
}, Open  ]],

Cell[CellGroupData[{

Cell[BoxData[{
 RowBox[{
  RowBox[{"u", "[", 
   RowBox[{"1", ",", "3"}], "]"}], "=", 
  RowBox[{
   RowBox[{"u", "[", 
    RowBox[{"1", ",", "3"}], "]"}], "/.", 
   RowBox[{"sol", "[", 
    RowBox[{"[", "1", "]"}], "]"}]}]}], "\[IndentingNewLine]", 
 RowBox[{
  RowBox[{"u", "[", 
   RowBox[{"2", ",", "3"}], "]"}], "=", 
  RowBox[{
   RowBox[{"u", "[", 
    RowBox[{"2", ",", "3"}], "]"}], "/.", 
   RowBox[{"sol", "[", 
    RowBox[{"[", "1", "]"}], "]"}]}]}], "\[IndentingNewLine]", 
 RowBox[{
  RowBox[{"u", "[", 
   RowBox[{"3", ",", "3"}], "]"}], "=", 
  RowBox[{
   RowBox[{"u", "[", 
    RowBox[{"3", ",", "3"}], "]"}], "/.", 
   RowBox[{"sol", "[", 
    RowBox[{"[", "1", "]"}], "]"}]}]}], "\[IndentingNewLine]", 
 RowBox[{
  RowBox[{"u", "[", 
   RowBox[{"4", ",", "3"}], "]"}], "=", 
  RowBox[{
   RowBox[{"u", "[", 
    RowBox[{"4", ",", "3"}], "]"}], "/.", 
   RowBox[{"sol", "[", 
    RowBox[{"[", "1", "]"}], "]"}]}]}], "\[IndentingNewLine]", 
 RowBox[{
  RowBox[{"u", "[", 
   RowBox[{"5", ",", "3"}], "]"}], "=", 
  RowBox[{
   RowBox[{"u", "[", 
    RowBox[{"5", ",", "3"}], "]"}], "/.", 
   RowBox[{"sol", "[", 
    RowBox[{"[", "1", "]"}], "]"}]}]}], "\[IndentingNewLine]", 
 RowBox[{
  RowBox[{"u", "[", 
   RowBox[{"6", ",", "3"}], "]"}], "=", 
  RowBox[{
   RowBox[{"u", "[", 
    RowBox[{"6", ",", "3"}], "]"}], "/.", 
   RowBox[{"sol", "[", 
    RowBox[{"[", "1", "]"}], "]"}]}]}], "\[IndentingNewLine]", 
 RowBox[{
  RowBox[{"u", "[", 
   RowBox[{"7", ",", "3"}], "]"}], "=", 
  RowBox[{
   RowBox[{"u", "[", 
    RowBox[{"7", ",", "3"}], "]"}], "/.", 
   RowBox[{"sol", "[", 
    RowBox[{"[", "1", "]"}], "]"}]}]}], "\[IndentingNewLine]", 
 RowBox[{
  RowBox[{"u", "[", 
   RowBox[{"8", ",", "3"}], "]"}], "=", 
  RowBox[{
   RowBox[{"u", "[", 
    RowBox[{"8", ",", "3"}], "]"}], "/.", 
   RowBox[{"sol", "[", 
    RowBox[{"[", "1", "]"}], "]"}]}]}], "\[IndentingNewLine]", 
 RowBox[{
  RowBox[{"u", "[", 
   RowBox[{"9", ",", "3"}], "]"}], "=", 
  RowBox[{
   RowBox[{"u", "[", 
    RowBox[{"9", ",", "3"}], "]"}], "/.", 
   RowBox[{"sol", "[", 
    RowBox[{"[", "1", "]"}], "]"}]}]}]}], "Input",
 CellChangeTimes->{{3.6772986635213737`*^9, 
  3.677298685712979*^9}},ExpressionUUID->"ff88e590-0376-47fd-a7d0-\
f9ad3eac77e4"],

Cell[BoxData["0.558724552328771`"], "Output",
 CellChangeTimes->{
  3.677298688572138*^9, 3.680573872188033*^9, 3.680574002124426*^9, 
   3.681306306197269*^9, 3.6813064358533316`*^9, 3.6813065611606836`*^9, 
   3.6813066366631966`*^9, 3.6821311340802546`*^9, 3.6821319155426865`*^9, 
   3.682132039573804*^9, 3.6821539903271465`*^9, 3.68215421287947*^9, 
   3.682154377902301*^9, 3.682154845078491*^9, 3.6821555220642147`*^9, 
   3.698591913594879*^9, 3.6990056621217184`*^9, 3.6998043218831015`*^9, 
   3.6998044837131987`*^9, 3.6998065611907005`*^9, 3.699807180362121*^9, 
   3.699807345734025*^9, 3.7002241797331295`*^9, 3.7030507472011337`*^9, 
   3.7030509470475063`*^9, 3.7030511669200087`*^9, 3.7030512263361397`*^9, 
   3.7030513624067802`*^9, 3.70305152403485*^9, 3.713636445975335*^9, 
   3.713637177123759*^9, 3.7136375819012885`*^9, 3.7180456164739275`*^9, 
   3.718045717499766*^9, 3.718171861287335*^9, 3.7181744989480467`*^9, 
   3.7182788872874503`*^9, 3.7182790012749076`*^9, 3.718279060209353*^9, 
   3.7182791204570165`*^9, 3.718279172479165*^9, 3.7335520793893194`*^9, 
   3.733552130786621*^9, 3.7335521843530416`*^9, 3.7335522656749163`*^9, 
   3.7477246514057837`*^9, 3.7477259369146605`*^9, 3.7477260000319366`*^9, 
   3.7477260561812916`*^9, 3.7477261224655323`*^9, 3.7488974579889994`*^9, 
   3.7488975235357866`*^9, 3.7488976473420362`*^9, 3.7488977392110157`*^9, {
   3.7488980098976793`*^9, 3.7488980330714207`*^9}, 3.748898074304963*^9, 
   3.7488981281213665`*^9, 3.8678550148650074`*^9, 3.8678551550990286`*^9, 
   3.867855276059947*^9, 3.867855333907256*^9, 3.8678556951639056`*^9, 
   3.867855731358976*^9, 3.8678558410222483`*^9, 3.8684722929112206`*^9, 
   3.8685551477739687`*^9, 3.8685580845139403`*^9, 3.8685581536848965`*^9, 
   3.8685583079697213`*^9, 3.86855842159022*^9, 3.8685587312149296`*^9, 
   3.8685588077343063`*^9, 3.8687832002370057`*^9, 3.8687833009937687`*^9, 
   3.8687833581630383`*^9, 3.868783424530834*^9, 3.868783558362489*^9, 
   3.8687835952736006`*^9, 3.8687836392531157`*^9, 3.8687837164285297`*^9, 
   3.868783800081315*^9, 3.8687841408318043`*^9, 3.868786372437445*^9, 
   3.868786513802531*^9, 3.8687867276867642`*^9, 3.8687867902443423`*^9, 
   3.8688982382550507`*^9, 3.8688985775404563`*^9, 3.8688987028926263`*^9,
[truncated: 747,979 more chars]
